# Supplementary material for: Global Analysis of WOX Transcription Factor Gene Family in Brassica napus Reveals Their Stress- and Hormone-Responsive Patterns
Source: Int J Mol Sci. 2018 Nov 5;19(11):3470. doi: 10.3390/ijms19113470 (PMC6274733; doi:10.3390/ijms19113470)
Supplement: Supplementary file 1 [file ijms-19-03470-s001.zip]

Archive with 13 entries (12 files):
- ijms-372054-SI/
- ijms-372054-SI/Supplementary Figures.pdf
- ijms-372054-SI/Table S1.xlsx
- ijms-372054-SI/Table S10.pdf
- ijms-372054-SI/Table S11.pdf
- ijms-372054-SI/Table S2.pdf
- ijms-372054-SI/Table S3.xlsx
- ijms-372054-SI/Table S4.pdf
- ijms-372054-SI/Table S5.xlsx
- ijms-372054-SI/Table S6.xlsx
- ijms-372054-SI/Table S7.xlsx
- ijms-372054-SI/Table S8.xlsx
- ijms-372054-SI/Table S9.xlsx
