# Supplementary material for: Global Analysis of WOX Transcription Factor Gene Family in Brassica napus Reveals Their Stress- and Hormone-Responsive Patterns
Source: Int J Mol Sci. 2018 Nov 5;19(11):3470. doi: 10.3390/ijms19113470 (PMC6274733; doi:10.3390/ijms19113470)
Supplement: Supplementary file 1 [file ijms-19-03470-s001.zip › ijms-372054-SI/Table S1.xlsx]

## Sheet: TableS1
Table S1. Features of the WOX genes in Arabidopsis, B.rapa and B. oleracea
Species	Genome ID.	Name	Chromosome	Full length protein sequence	Full length DNA sequence	Full length cDNA sequence
Arabidopsis	AT2G17950.1	WUS1	chr2	MEPPQHQHHHHQADQESGNNNNNKSGSGGYTCRQTSTRWTPTTEQIKILKELYYNNAIRSPTADQIQKITARLRQFGKIEGKNVFYWFQNHKARERQKKRFNGTNMTTPSSSPNSVMMAANDHYHPLLHHHHGVPMQRPANSVNVKLNQDHHLYHHNKPYPSFNNGNLNHASSGTECGVVNASNGYMSSHVYGSMEQDCSMNYNNVGGGWANMDHHYSSAPYNFFDRAKPLFGLEGHQEEEECGGDAYLEHRRTLPLFPMHGEDHINGGSGAIWKYGQSEVRPCASLELRLN*	AAAATCTCTTTACTACCAGCAAGTTGTTTTCTTGCTAACTTCAAACTTCTCTTTCTCTTGTTCCTCTCTAAGTCTTGATCTTATTTACCGTTAACTTTGT GAACAAAAGTCGAATCAAACACACATGGAGCCGCCACAGCATCAGCATCATCATCATCAAGCCGACCAAGAAAGCGGCAACAACAACAACAACAAGTCCG GCTCTGGTGGTTACACGTGTCGCCAGACCAGCACGAGGTGGACACCGACGACGGAGCAAATCAAAATCCTCAAAGAACTTTACTACAACAATGCAATCCG GTCACCAACAGCCGATCAGATCCAGAAGATCACTGCAAGGCTGAGACAGTTCGGAAAGATTGAGGGCAAGAACGTCTTTTACTGGTTCCAGAACCA…	ATGGAGCCGCCACAGCATCAGCATCATCATCATCAAGCCGACCAAGAAAGCGGCAACAACAACAACAACAAGTCCGGCTCTGGTGGTTACACGTGTCGCC AGACCAGCACGAGGTGGACACCGACGACGGAGCAAATCAAAATCCTCAAAGAACTTTACTACAACAATGCAATCCGGTCACCAACAGCCGATCAGATCCA GAAGATCACTGCAAGGCTGAGACAGTTCGGAAAGATTGAGGGCAAGAACGTCTTTTACTGGTTCCAGAACCATAAGGCTCGTGAGCGTCAGAAGAAGAGA TTCAACGGAACAAACATGACCACACCATCTTCATCACCCAACTCGGTTATGATGGCGGCTAACGATCATTATCATCCTCTACTTCACCATCATCAC…
	AT3G18010.1	WOX1	chr3	MWTMGYNEGGADSFNGGRKLRPLIPRLTSCPTAAVNTNSDHRFNMAVVTMTAEQNKRELMMLNSEPQHPPVMVSSRWNPTPDQLRVLEELYRQGTRTPSADHIQQITAQLRRYGKIEGKNVFYWFQNHKARERQKRRRQMETGHEETVLSTASLVSNHGFDKKDPPGYKVEQVKNWICSVGCDTQPEKPSRDYHLEEPANIRVEHNARCGGDERRSFLGINTTWQMMQLPPSFYSSSHHHHQRNLILNSPTVSSNMSNSNNAVSASKDTVTVSPVFLRTREATNTETCHRNGDDNKDQEQHEDCSNGELDHQEQTLELFPLRKEGFCSDGEKDKNISGIHCFYEFLPLKN*	AAACAAAGCCCTAATATTTTTACTTGCTATATCGCTGTCTCTCTCCCTTCTCCTCTATAAACATACATATAAATTAAGTACACACCAAAATGTGGACGAT GGGTTACAACGAAGGAGGCGCAGATTCCTTCAACGGAGGAAGAAAGCTTCGTCCTCTCATCCCACGTCTCACTTCTTGCCCCACCGCCGCCGTAAACACC AACTCCGACCACCGCTTTAATATGGGTATCTCTTTCTCTCTCTCTCGTCAATTTTTGGTGAAACTTTCCAGTCTCTCTTTCCCTTGTTTCTAATGCTCAT TTTCTTGCTTTGGTTACGATTTTCACAGCAGTGGTGACGATGACGGCGGAGCAGAACAAGAGGGAGCTGATGATGCTAAACTCAGAACCTCAACAT…	ATGTGGACGATGGGTTACAACGAAGGAGGCGCAGATTCCTTCAACGGAGGAAGAAAGCTTCGTCCTCTCATCCCACGTCTCACTTCTTGCCCCACCGCCG CCGTAAACACCAACTCCGACCACCGCTTTAATATGGCAGTGGTGACGATGACGGCGGAGCAGAACAAGAGGGAGCTGATGATGCTAAACTCAGAACCTCA ACATCCACCGGTAATGGTGAGCTCACGGTGGAATCCGACACCAGATCAGTTAAGGGTTCTTGAAGAGCTTTACCGACAAGGAACTAGAACTCCTTCTGCC GACCACATCCAACAAATCACCGCACAGCTACGACGGTACGGGAAGATAGAAGGCAAAAACGTTTTCTATTGGTTCCAAAACCACAAAGCCCGAGAA…
	AT5G59340.1	WOX2	chr5	MENEVNAGTASSSRWNPTKDQITLLENLYKEGIRTPSADQIQQITGRLRAYGHIEGKNVFYWFQNHKARQRQKQKQERMAYFNRLLHKTSRFFYPPPCSNVGCVSPYYLQQASDHHMNQHGSVYTNDLLHRNNVMIPSGGYEKRTVTQHQKQLSDIRTTAATRMPISPSSLRFDRFALRDNCYAGEDINVNSSGRKTLPLFPLQPLNASNADGMGSSSFALGSDSPVDCSSDGAGREQPFIDFFSGGSTSTRFDSNGNGL*	CATGCAAACCATCGTCTTAAAACCCTAGTTCTCCATAAAAAAAATATCCTTGAACACAAATAAATGGAAAACGAAGTAAACGCAGGAACAGCAAGCAGTT CAAGATGGAACCCAACGAAAGATCAGATCACGCTACTGGAAAATCTTTACAAGGAAGGAATACGAACTCCGAGCGCCGATCAGATTCAGCAGATCACCGG TAGGCTTCGTGCGTACGGCCATATCGAAGGTAAAAACGTCTTTTACTGGTTCCAGAACCATAAGGCTAGGCAACGCCAAAAGCAGAAACAGGAGCGCATG GCTTACTTCAATCGCCTCCTCCACAAAACCTCCCGTTTCTTCTACCCCCCTCCTTGCTCAAACGGCACGTAGTTCTTATCCTTTTCTCTTACTTAT…	ATGGAAAACGAAGTAAACGCAGGAACAGCAAGCAGTTCAAGATGGAACCCAACGAAAGATCAGATCACGCTACTGGAAAATCTTTACAAGGAAGGAATAC GAACTCCGAGCGCCGATCAGATTCAGCAGATCACCGGTAGGCTTCGTGCGTACGGCCATATCGAAGGTAAAAACGTCTTTTACTGGTTCCAGAACCATAA GGCTAGGCAACGCCAAAAGCAGAAACAGGAGCGCATGGCTTACTTCAATCGCCTCCTCCACAAAACCTCCCGTTTCTTCTACCCCCCTCCTTGCTCAAAC GTGGGTTGTGTCAGTCCGTACTATTTACAGCAAGCAAGTGATCATCATATGAATCAACATGGAAGTGTATACACAAACGATCTTCTTCACAGAAAC…
	AT2G28610.1	WOX3	chr2	MSPVASTRWCPTPEQLMILEEMYRSGIRTPNAVQIQQITAHLAFYGRIEGKNVFYWFQNHKARDRQKLRKKLAKQLHQQQHQLQLQLQQIKPKPISSMISQPVNKNIIDHHNPYHHHHHNHHHNHHRPYDHMSFDCCSHPSPMCLPHQGTGVGEAPSKVMNEYYCTKSGAEEILMQKSITGPNSSYGRDWMMMMDMGPRPSYPSSSSSPISCCNMMMSSPKIPLKTLELFPISSINSKQDSTKL*	ATCCACACACACACACATCTCTCTCTATATAACCCTAAGTGTTTGGAGATAGCATCACTAGAGAACACACACACAAAGCATCAATATTTGTCTGAACGGA GAATGAGTCCTGTGGCTTCAACGAGGTGGTGTCCGACGCCGGAGCAACTGATGATCTTGGAAGAGATGTACCGGAGTGGTATACGGACTCCGAATGCGGT GCAGATACAACAGATCACAGCTCACTTGGCGTTCTATGGAAGAATCGAGGGCAAAAACGTCTTTTACTGGTTCCAGAACCATAAGGCTAGAGATAGACAG AAGCTGAGGAAGAAACTAGCCAAGCAACTTCACCAGCAACAACATCAACTTCAACTCCAACTTCAGCAGATCAAACCAAAACCAATATCATCGATG…	ATGAGTCCTGTGGCTTCAACGAGGTGGTGTCCGACGCCGGAGCAACTGATGATCTTGGAAGAGATGTACCGGAGTGGTATACGGACTCCGAATGCGGTGC AGATACAACAGATCACAGCTCACTTGGCGTTCTATGGAAGAATCGAGGGCAAAAACGTCTTTTACTGGTTCCAGAACCATAAGGCTAGAGATAGACAGAA GCTGAGGAAGAAACTAGCCAAGCAACTTCACCAGCAACAACATCAACTTCAACTCCAACTTCAGCAGATCAAACCAAAACCAATATCATCGATGATTTCT CAACCAGTTAATAAGAATATCATCGATCATCACAATCCTTATCATCATCACCATCATAATCATCATCATAATCATCATCGTCCATATGATCATATG…
	AT1G46480.1	WOX4	chr1	MKVHEFSNGFSSSWDQHDSTSSLSLSCKRLRPLAPKLSGSPPSPPSSSSGVTSATFDLKNFIRPDQTGPTKFEHKRDPPHQLETHPGGTRWNPTQEQIGILEMLYKGGMRTPNAQQIEHITLQLGKYGKIEGKNVFYWFQNHKARERQKQKRNNLISLSCQSSFTTTGVFNPSVTMKTRTSSSLDIMREPMVEKEELVEENEYKRTCRSWGFENLEIENRRNKNSSTMATTFNKIIDNVTLELFPLHPEGR*	TAACACTATCATTTCACACTTATCTTCCTCTATATATACATAGCTTAAGTCTTGTAACGAGAAAGGCATGCATAGCATTTGCTAGTTTTAACATATAGCA ATGAAGGTTCATGAGTTTTCGAATGGGTTTTCTTCATCGTGGGATCAACATGACTCGACATCATCCCTTAGCCTAAGCTGCAAACGCCTCCGTCCTCTCG CCCCTAAGCTCTCCGGCAGCCCTCCCTCCCCTCCTTCTTCTTCCTCCGGCGTCACTTCAGCCACTTTTGACCTTAAAAACTTCATTAGACCCGATCAAAC CGGTCCGACAAAATTTGAACACAAACGAGACCCTCCTCATCAAGTCAGTTCCATTATTGTACTTCGTACATTTTACATCGTTTCTTTCGTTTGAAA…	ATGAAGGTTCATGAGTTTTCGAATGGGTTTTCTTCATCGTGGGATCAACATGACTCGACATCATCCCTTAGCCTAAGCTGCAAACGCCTCCGTCCTCTCG CCCCTAAGCTCTCCGGCAGCCCTCCCTCCCCTCCTTCTTCTTCCTCCGGCGTCACTTCAGCCACTTTTGACCTTAAAAACTTCATTAGACCCGATCAAAC CGGTCCGACAAAATTTGAACACAAACGAGACCCTCCTCATCAATTGGAGACGCACCCGGGAGGGACAAGGTGGAACCCGACTCAAGAACAGATAGGGATA CTTGAGATGTTGTACAAAGGTGGAATGCGTACTCCTAATGCTCAACAGATTGAGCATATCACATTGCAACTCGGTAAGTACGGGAAAATCGAAGGG…
	AT3G11260.1	WOX5	chr3	MSFSVKGRSLRGNNNGGTGTKCGRWNPTVEQLKILTDLFRAGLRTPTTDQIQKISTELSFYGKIESKNVFYWFQNHKARERQKRRKISIDFDHHHHQPSTRDVFEISEEDCQEEEKVIETLQLFPVNSFEDSNSKVDKMRARGNNQYREYIRETTTTSFSPYSSCGAEMEHPPPLDLRLSFL*	CGTAAAACAGTTGAGGACTTTACATCTGAACATGTCTTTCTCCGTGAAAGGTCGAAGCTTACGTGGCAACAATAACGGAGGAACGGGGACGAAGTGCGGG AGATGGAATCCAACGGTGGAGCAGTTGAAGATATTGACTGATCTGTTTCGAGCCGGTCTTAGAACTCCAACAACTGATCAGATTCAGAAGATCTCTACGG AGCTCAGTTTCTACGGCAAGATAGAGAGCAAGAATGTTTTCTATTGGTTTCAGAATCATAAGGCTAGGGAGAGGCAGAAACGTCGTAAAATCTCCATTGA TTTTGATCATCATCATCATCAACCATCAACTAGAGGTAGTCTCTTTATATATATATATATATATATATATATATATAATTATATATCATTATTGTT…	ATGTCTTTCTCCGTGAAAGGTCGAAGCTTACGTGGCAACAATAACGGAGGAACGGGGACGAAGTGCGGGAGATGGAATCCAACGGTGGAGCAGTTGAAGA TATTGACTGATCTGTTTCGAGCCGGTCTTAGAACTCCAACAACTGATCAGATTCAGAAGATCTCTACGGAGCTCAGTTTCTACGGCAAGATAGAGAGCAA GAATGTTTTCTATTGGTTTCAGAATCATAAGGCTAGGGAGAGGCAGAAACGTCGTAAAATCTCCATTGATTTTGATCATCATCATCATCAACCATCAACT AGAGATGTTTTTGAAATAAGCGAAGAAGATTGTCAAGAGGAAGAGAAGGTGATAGAGACATTACAACTCTTTCCGGTGAATTCATTTGAAGACTCC…
	AT2G01500.1	WOX6	chr2	MGYISNNNLINYLPLSTTQPPLLLTHCDINGNDHHQLITASSGEHDIDERKNNIPAAATLRWNPTPEQITTLEELYRSGTRTPTTEQIQQIASKLRKYGRIEGKNVFYWFQNHKARERLKRRRREGGAIIKPHKDVKDSSSGGHRVDQTKLCPSFPHTNRPQPQHELDPASYNKDNNANNEDHGTTEESDQRASEVGKYATWRNLVTWSITQQPEEINIDENVNGEEEETRDNRTLNLFPVREYQEKTGRLIEKTKACNYCYYYEFMPLKN*	AGCCTTTTCATCTCTCTTGCATCACAAGTAAACCTCTCATCATTCATTTCCACACAGCACTGAAACTCGAGCATTTGCTCTCTCGAATCCCATTTCCCTA GCTAAAAGGTTCGGAATTCCACAACAACAACAAAAGACCTATTTTGTGAATCTTTTCTCTAAATTAAGAGTTATTAGGGCAAATTTCTACATAGCATGGG CTACATCTCCAACAACAACCTCATCAACTATTTGCCCCTCTCTACTACTCAACCTCCTCTTCTTCTCACCCACTGTAATAAAATCCTTACTTCTTCATTT ATAGACTTAATTCATATCAATGTGTTAATATTTTTGTTTTTTTCAGGTGATATTAACGGCAATGATCACCATCAGCTCATAACCGCATCATCAGGA…	ATGGGCTACATCTCCAACAACAACCTCATCAACTATTTGCCCCTCTCTACTACTCAACCTCCTCTTCTTCTCACCCACTGTGATATTAACGGCAATGATC ACCATCAGCTCATAACCGCATCATCAGGAGAACACGATATTGATGAACGGAAAAACAACATTCCTGCGGCGGCGACTTTGAGATGGAATCCGACGCCAGA GCAGATCACGACGCTAGAAGAGCTTTACAGAAGCGGAACACGGACGCCGACGACGGAACAGATCCAACAGATAGCATCTAAGCTTCGTAAATATGGGAGA ATCGAAGGGAAGAACGTTTTCTATTGGTTTCAGAATCATAAGGCTAGAGAGAGACTAAAACGCCGCCGTCGTGAAGGTGGTGCTATTATCAAACCA…
	AT5G05770.1	WOX7	chr5	MSSRGFNIKARGLCNNNNGGGGTGAKCGRWNPTVEQVKLLTDLFKAGLRTPSTDQIQKISMELSFYGKIESKNVFYWFQNHKARERQKCRKISTVKFDHRQDTDLSKPRRDNVRRHQLPAKG*	ATGTCGTCGAGAGGATTCAACATTAAAGCTAGAGGATTATGTAATAACAACAACGGAGGAGGAGGAACGGGGGCGAAGTGTGGACGGTGGAATCCAACGG TGGAGCAAGTGAAGCTTCTGACAGATCTGTTCAAGGCGGGACTGCGAACACCGAGCACGGACCAGATTCAGAAGATCTCTATGGAGCTGAGTTTCTACGG TAAGATTGAGAGCAAGAACGTGTTCTATTGGTTCCAAAACCATAAAGCTAGAGAGAGACAAAAGTGCCGGAAAATCTCCACCGTCAAGTTTGATCATCGT CAAGATACAGATCTTTCTAAGCCTCGCCGAGACAACGTACGTCGTCATCAACTACCAGCGAAAGGTTAA	ATGTCGTCGAGAGGATTCAACATTAAAGCTAGAGGATTATGTAATAACAACAACGGAGGAGGAGGAACGGGGGCGAAGTGTGGACGGTGGAATCCAACGG TGGAGCAAGTGAAGCTTCTGACAGATCTGTTCAAGGCGGGACTGCGAACACCGAGCACGGACCAGATTCAGAAGATCTCTATGGAGCTGAGTTTCTACGG TAAGATTGAGAGCAAGAACGTGTTCTATTGGTTCCAAAACCATAAAGCTAGAGAGAGACAAAAGTGCCGGAAAATCTCCACCGTCAAGTTTGATCATCGT CAAGATACAGATCTTTCTAAGCCTCGCCGAGACAACGTACGTCGTCATCAACTACCAGCGAAAGGTTAA
	AT5G45980.1	WOX8	chr5	MSSSNKNWPSMFKSKPCNNNHHHQHEIDTPSYMHYSNCNLSSSFSSDRIPDPKPRWNPKPEQIRILESIFNSGTINPPREEIQRIRIRLQEYGQIGDANVFYWFQNRKSRAKHKLRVHHKSPKMSKKDKTVIPSTDADHCFGFVNQETGLYPVQNNELVVTEPAGFLFPVHNDPSAAQSAFGFGDFVVPVVTEEGMAFSTVNNGVNLETNENFDKIPAINLYGGDGNGGGNCFPPLTVPLTINQSQEKRDVGLSGGEDVGDNVYPVRMTVFINEMPIEVVSGLFNVKAAFGNDAVLINSFGQPILTDEFGVTYQPLQNGAIYYLI*	TACACCATCATCATGTCCTCCTCAAACAAAAATTGGCCAAGCATGTTCAAATCCAAACCTTGCAACAATAATCATCATCATCAACATGAAATCGATACTC CATCTTACATGCACTACTCTAATTGCAACCTATCATCTTCCTTTTCCTCAGGTACTCACAAAATTTACATTTTCTTCTGTTAAATTTATAAAAAGTATAT TGTTAATTTTACTTGATTATAGAAACAAGCTATATGAACGATGTTATGTATATATGTTAAGACATGCATGCATGATGATATAAACCGCTCTATGAAACAG ATCGGATACCAGATCCTAAACCGAGATGGAATCCTAAACCGGAGCAGATTAGGATACTCGAATCAATCTTCAATTCCGGTACTATTAACCCACCTA…	ATGTCCTCCTCAAACAAAAATTGGCCAAGCATGTTCAAATCCAAACCTTGCAACAATAATCATCATCATCAACATGAAATCGATACTCCATCTTACATGC ACTACTCTAATTGCAACCTATCATCTTCCTTTTCCTCAGATCGGATACCAGATCCTAAACCGAGATGGAATCCTAAACCGGAGCAGATTAGGATACTCGA ATCAATCTTCAATTCCGGTACTATTAACCCACCTAGAGAGGAGATTCAAAGAATCCGGATCCGGCTTCAAGAATATGGTCAAATCGGTGACGCAAACGTG TTTTACTGGTTTCAAAACCGGAAATCTCGAGCAAAACACAAGCTTCGTGTTCATCACAAAAGCCCTAAAATGTCAAAGAAGGACAAGACGGTTATT…
	AT2G33880.1	WOX9	chr2	MASSNRHWPSMFKSKPHPHQWQHDINSPLLPSASHRSSPFSSGCEVERSPEPKPRWNPKPEQIRILEAIFNSGMVNPPREEIRRIRAQLQEYGQVGDANVFYWFQNRKSRSKHKLRLLHNHSKHSLPQTQPQPQPQPSASSSSSSSSSSSKSTKPRKSKNKNNTNLSLGGSQMMGMFPPEPAFLFPVSTVGGFEGITVSSQLGFLSGDMIEQQKPAPTCTGLLLSEIMNGSVSYGTHHQQHLSEKEVEEMRMKMLQQPQTQICYATTNHQIASYNNNNNNNNIMLHIPPTTSTATTITTSHSLATVPSTSDQLQVQADARIRVFINEMELEVSSGPFNVRDAFGEEVVLINSAGQPIVTDEYGVALHPLQHGASYYLI*	GAGGTCGTAACCCTTTTGCCCTATTCACATTTTTATTTATCTTTCCATTTAGCCATTCTGTTCCCTGTCTCTTCCTCCTCTCTTTTTGACACATCACATC ATCATCACATCATCATTCAACATCAATCATCATCATATGCATACACATACATCTGTGTTCTGCGGATCGAGTTAATTAGTTATGGCTTCTTCGAATAGAC ACTGGCCAAGCATGTTCAAGTCCAAACCTCATCCCCATCAATGGCAACATGACATCAACTCTCCTCTCTTGCCTTCTGCTTCTCACCGATCTTCTCCTTT CTCTTCAGGTCCTTCTACTTCTACATATTTACCAATTCAAAACTAAATTTTGTTTTAAAGAACTCTTATCTGATGAGATTGTGAATTTTTTAGGAT…	ATGGCTTCTTCGAATAGACACTGGCCAAGCATGTTCAAGTCCAAACCTCATCCCCATCAATGGCAACATGACATCAACTCTCCTCTCTTGCCTTCTGCTT CTCACCGATCTTCTCCTTTCTCTTCAGGATGTGAAGTGGAGAGGAGTCCAGAGCCAAAACCAAGATGGAATCCAAAGCCAGAGCAGATTCGGATACTTGA AGCAATCTTTAACTCCGGGATGGTGAATCCTCCAAGAGAGGAGATCAGGAGGATTAGGGCTCAGCTTCAAGAATACGGCCAAGTCGGTGATGCTAACGTC TTCTACTGGTTCCAAAACCGTAAGTCCCGTAGTAAACACAAACTCCGCCTCCTCCACAACCACTCCAAACACTCTCTCCCTCAAACGCAACCGCAG…
	AT1G20710.1	WOX10	chr1	MEQESLNGRYGSRVMTDEQMETLRKQIAIYAVLCDQLVFLHNSLSSVPLLSSGMNPMRGEYFDPMVASSSAHGMSTRPRWTPTTTQLQILENIYKEGSGTPNPRRIKEITMELSEHGQIMEKNVYHWFQNRRARSKRKQPPTTTITSSQADDAAVTTTEERGRCGDDSGGFESYEHILFPSPDLGIEHLLNRDKFID*	ATGGAGCAAGAGAGCCTAAACGGTAGGTATGGTAGTAGAGTAATGACGGATGAACAAATGGAGACTCTTCGTAAGCAAATCGCCATTTACGCCGTTCTTT GCGACCAGCTCGTCTTCCTCCACAACTCTCTCTCTTCTGTCCCTCTTCTTTCATCAGGTACGTACACTACTCCATAATTGTATTTGGAAGAAACTTAAGG GTCACGTAACTGAATTTGTATGGTAATGATTATGAGAAAATACAATAGGAATGAATCCAATGAGAGGTGAGTATTTTGATCCAATGGTGGCATCGTCAAG CGCTCATGGAATGTCGACTCGGCCTCGATGGACTCCTACGACAACGCAACTTCAGATTCTTGAGAACATTTACAAGGAAGGCAGTGGAACACCAAA…	ATGGAGCAAGAGAGCCTAAACGGTAGGTATGGTAGTAGAGTAATGACGGATGAACAAATGGAGACTCTTCGTAAGCAAATCGCCATTTACGCCGTTCTTT GCGACCAGCTCGTCTTCCTCCACAACTCTCTCTCTTCTGTCCCTCTTCTTTCATCAGGAATGAATCCAATGAGAGGTGAGTATTTTGATCCAATGGTGGC ATCGTCAAGCGCTCATGGAATGTCGACTCGGCCTCGATGGACTCCTACGACAACGCAACTTCAGATTCTTGAGAACATTTACAAGGAAGGCAGTGGAACA CCAAATCCGCGGAGGATTAAAGAGATCACGATGGAACTGTCTGAACATGGACAAATCATGGAGAAAAATGTATACCATTGGTTTCAAAACCGACGA…
	AT3G03660.2	WOX11	chr3	MDQEQTPHSPTRHSRSPPSSASGSTSAEPVRSRWSPKPEQILILESIFHSGMVNPPKEETVRIRKMLEKFGAVGDANVFYWFQNRRSRSRRRQRQLQAAAAAADATTNTCDQTMMVSNSLPHHSGSDLGFGGCSTSSNYLFASSSSSYGGGCDNQSNSGMENLLTMSGQMSYHEATHHHYQNHSSNVTSILCPSDQNSNFQYQQGAITVFINGVPTEVTRGGIDMKATFGEDLVLVHSSGVPLPTDEFGFLMHSLQHGEAYFLVPRQT*	ATGGACCAAGAACAAACACCACATAGCCCAACCCGCCATAGTCGCTCACCCCCATCCTCCGCCTCCGGTTCCACCTCAGCAGAACCGGTTCGGTCCCGAT GGTCACCTAAACCGGAACAAATACTCATACTTGAGTCGATCTTCCACAGTGGTATGGTTAACCCTCCCAAAGAAGAGACGGTAAGGATAAGAAAGATGCT CGAGAAATTTGGCGCGGTGGGAGATGCAAATGTCTTCTATTGGTTTCAAAACCGGCGGTCAAGGTCCCGTCGGAGACAGCGACAGCTACAGGCTGCAGCT GCAGCAGCGGACGCAACCACCAACACTTGTGACCAGACTATGATGGTGAGCAACAGCTTACCACATCATAGTGGGAGTGATTTGGGGTTTGGAGGT…	ATGGACCAAGAACAAACACCACATAGCCCAACCCGCCATAGTCGCTCACCCCCATCCTCCGCCTCCGGTTCCACCTCAGCAGAACCGGTTCGGTCCCGAT GGTCACCTAAACCGGAACAAATACTCATACTTGAGTCGATCTTCCACAGTGGTATGGTTAACCCTCCCAAAGAAGAGACGGTAAGGATAAGAAAGATGCT CGAGAAATTTGGCGCGGTGGGAGATGCAAATGTCTTCTATTGGTTTCAAAACCGGCGGTCAAGGTCCCGTCGGAGACAGCGACAGCTACAGGCTGCAGCT GCAGCAGCGGACGCAACCACCAACACTTGTGACCAGACTATGATGGTGAGCAACAGCTTACCACATCATAGTGGGAGTGATTTGGGGTTTGGAGGT…
	AT5G17810.1	WOX12	chr5	MNQEGASHSPSSTSTEPVRARWSPKPEQILILESIFNSGTVNPPKDETVRIRKMLEKFGAVGDANVFYWFQNRRSRSRRRHRQLLAATTAAATSIGAEDHQHMTAMSMHQYPCSNNEIDLGFGSCSNLSANYFLNGSSSSQIPSFFLGLSSSSGGCENNNGMENLFKMYGHESDHNHQQQHHSSNAASVLNPSDQNSNSQYEQEGFMTVFINGVPMEVTKGAIDMKTMFGDDSVLLHSSGLPLPTDEFGFLMHSLQHGQTYFLVPRQT*	ATCTCCTTTCTCTTTTTCTTAAAATCCATAATCCAACCAAAAGAAGAAAAAAAAACAAGAATCTTGATAGCAAATGAATCAAGAAGGTGCTTCACATAGC CCATCCTCCACTTCCACCGAACCAGTCCGGGCACGTTGGTCACCTAAACCGGAGCAAATCTTGATACTCGAATCCATCTTCAACAGTGGTACTGTTAACC CACCAAAAGATGAAACGGTGAGGATAAGAAAGATGCTTGAGAAATTCGGTGCTGTGGGAGACGCAAACGTCTTCTACTGGTTTCAAAACCGACGGTCAAG ATCTCGCCGGAGACACCGGCAGCTTTTAGCAGCCACCACCGCAGCCGCCACCTCCATAGGAGCTGAAGACCACCAGCACATGACGGCCATGAGCAT…	ATGAATCAAGAAGGTGCTTCACATAGCCCATCCTCCACTTCCACCGAACCAGTCCGGGCACGTTGGTCACCTAAACCGGAGCAAATCTTGATACTCGAAT CCATCTTCAACAGTGGTACTGTTAACCCACCAAAAGATGAAACGGTGAGGATAAGAAAGATGCTTGAGAAATTCGGTGCTGTGGGAGACGCAAACGTCTT CTACTGGTTTCAAAACCGACGGTCAAGATCTCGCCGGAGACACCGGCAGCTTTTAGCAGCCACCACCGCAGCCGCCACCTCCATAGGAGCTGAAGACCAC CAGCACATGACGGCCATGAGCATGCATCAATATCCTTGCAGCAACAACGAGATTGATTTGGGGTTTGGAAGTTGTAGCAACTTATCAGCTAATTAC…
	AT4G35550.1	WOX13	chr4	MMEWDNQLQPNNHHSSNLQGIDVNGGSGAGGGMYVKVMTDEQYETLRKQIAIYGTICERLVEMHKTLTAQQDLAGGRMGGLYADPMMSSLGHKMTARQRWTPTPVQLQILERIFDQGTGTPSKQKIKDITEELSQHGQIAEQNVYNWFQNRRARSKRKQHGGGSSGNNNGESEVETEVEALNEKRVVRPESLLGLPDGNSNNNGLGTTTATTTAPRPEDLCFQSPEISSDLHLLDVLSNPRDEHLVGKMGLAESYNLYDHVEDYGMSG*	ATAACATAAATTAAGTTTTTTTTGTCCTTTTCTGCCTTTACCTTTCCTTCTACTCCCGAAAAAGCACTGACTTTGCTCTGTTTCCTTCGTTCACACAGAG AAAGAGAGAAATCTTCTGAGCGAAATTCTGACAAAAGAGATGATGGAATGGGATAATCAGCTACAACCCAATAACCATCACTCTTCTAATCTTCAAGGGA TCGACGTTAATGGCGGCTCCGGCGCCGGAGGAGGAATGTACGTGAAGGTGATGACCGATGAGCAGTATGAAACTCTCAGGAAACAGATTGCTATTTACGG CACCATTTGTGAGCGTCTTGTTGAGATGCATAAAACTCTCACTGCTCAACAAGATCTTGCAGGTTTCTATCCTTTCTTCTATCATTTAGTTTCTTC…	ATGATGGAATGGGATAATCAGCTACAACCCAATAACCATCACTCTTCTAATCTTCAAGGGATCGACGTTAATGGCGGCTCCGGCGCCGGAGGAGGAATGT ACGTGAAGGTGATGACCGATGAGCAGTATGAAACTCTCAGGAAACAGATTGCTATTTACGGCACCATTTGTGAGCGTCTTGTTGAGATGCATAAAACTCT CACTGCTCAACAAGATCTTGCAGGAGGGAGAATGGGAGGACTATATGCAGACCCAATGATGTCATCTTTAGGTCATAAGATGACAGCTAGACAGAGGTGG ACTCCTACGCCAGTCCAGCTTCAGATTCTGGAACGTATATTCGATCAAGGCACGGGAACACCGAGCAAGCAGAAGATCAAAGACATAACAGAAGAG…
	AT1G20700.1	WOX14	chr1	MVKKKKEKEKSKEIEEMDREIQNGAYSGRVMTEEQMEILRKQIAVYAVICDQLVLLHNSLSSYHPLSSGVRPMVGGYFDPMGASSSSHRISTRHRWTPTSTQLQILESIYDEGSGTPNRRRIREIATELSEHGQITETNVYNWFQNRRARSKRKQPQTTTANGQADDVAVTTEERRSCGDSGGLESYEHILFPSPDLGIEHLLSIGKFMET*	ATGGTAAAAAAAAAAAAGGAAAAGGAGAAAAGCAAAGAAATAGAGGAGATGGATAGAGAGATCCAAAACGGTGCGTATAGTGGGAGAGTGATGACTGAGG AGCAGATGGAGATTCTCCGTAAGCAGATCGCCGTTTACGCCGTTATTTGTGACCAACTCGTCCTCCTCCACAACTCCCTCTCTTCTTACCATCCACTCTC ATCAGGTACACTTCTCTCTGTTTTTGTTCCTGATTAACAACAATCACTTTTCTATGTATTTGATTTTTTTACAAGAGACCATTTGATGAGCTTCTTTGTA TACGGTAGAAGAAGTGTGTAAGACGAAAGTGTTTAAACGCAGCGTTTTTTGCGATGCAAACGTTGTTTCCATTAATACACTTGACCCATTGAGACT…	ATGGTAAAAAAAAAAAAGGAAAAGGAGAAAAGCAAAGAAATAGAGGAGATGGATAGAGAGATCCAAAACGGTGCGTATAGTGGGAGAGTGATGACTGAGG AGCAGATGGAGATTCTCCGTAAGCAGATCGCCGTTTACGCCGTTATTTGTGACCAACTCGTCCTCCTCCACAACTCCCTCTCTTCTTACCATCCACTCTC ATCAGGAGTGAGGCCAATGGTTGGCGGATACTTTGATCCGATGGGGGCATCGTCAAGTTCTCATAGGATATCGACTAGGCATCGGTGGACTCCGACTTCA ACACAGCTTCAGATACTTGAGAGCATTTACGACGAAGGAAGTGGAACACCGAATCGACGGAGGATTAGAGAGATCGCGACGGAGCTGTCTGAACAT…
B. rapa	Brara.A00282.1	BrWOX01	chrA01	MMEWDNNHQQQPNNHNSSNLQGIDVSGGGSSSGGMYVKVMTDEQLETLRKQIAIYATICERLVEMHKTLTSQQDLAGGRLGGLYVDPTIGHKMTARQRWTPTPVQLQILERIFDQGTGTPSKQKIKDITEELSQHGQISEQNVYNWFQNRRARSKRKQHGGGGGGGVGSSNNNNGESEVETETETLNGKRKMPESLRVLPDGNNGIGTTSTTSPRPEDLCFQSPEMSSDLHLLGVLSNPRDDHSYNLYDHVEEYGMSG	ATGATGGAGTGGGATAACAATCATCAGCAGCAACCCAATAACCACAACTCCTCAAATCTCCAGGGGATCGACGTTAGTGGCGGCGGCTCCAGCTCAGGAGGAATGTACGTGAAGGTGATGACCGACGAGCAGCTCGAGACTCTGAGGAAACAGATTGCTATCTACGCCACTATATGTGAGCGTCTCGTTGAGATGCACAAAACCCTCACTTCTCAACAAGATCTTGCAGGTCTCTTCTCTCTTCCTTTCCTCTGTTCATATAGAATTGAAAAAAGTTTCCTTTTTTTTTTGCTGTTATTTTATTTTATTTTTCAGAATTTTGGTTTGGTTTGATTGATTATTCTGTTTGGTGAAATGGGCACTTGTAAATTCTCTACCTTTATAACACTTAGCAGTTCA…	ATGATGGAGTGGGATAACAATCATCAGCAGCAACCCAATAACCACAACTCCTCAAATCTCCAGGGGATCGACGTTAGTGGCGGCGGCTCCAGCTCAGGAGGAATGTACGTGAAGGTGATGACCGACGAGCAGCTCGAGACTCTGAGGAAACAGATTGCTATCTACGCCACTATATGTGAGCGTCTCGTTGAGATGCACAAAACCCTCACTTCTCAACAAGATCTTGCAGGAGGGAGACTGGGAGGCCTCTACGTTGACCCAACCATTGGTCACAAGATGACAGCTAGGCAGAGGTGGACTCCTACCCCCGTGCAGCTTCAGATTCTTGAGCGTATATTCGACCAAGGCACGGGAACACCCAGCAAGCAGAAGATCAAAGACATAACTGAAGAGCTGAGC…
	Brara.A03817.1	BrWOX02	chrA01	MDQEQTQHSPTGHSHSPSSPASGSTSTETVRSRWSPKPEQILILESIFNSGMVNPPKEETVRIRKMLEKFGAVGDANVFYWFQNRRSRSRRRQRQLQAAAAAVTTNTCDQTMMVNTSLPQYSGADLGFGGCSTSSNYLYASSSTSSYGGGYDNHSNNGMENLLAMSGQLGYHEASQHHYQHHSSNLSPMMCPSDQSSSYDHYQQGLTVFINGVPTEVTSGGIDMKAMFGEDLVLVHSSGVPLPTDEFGFLMHSLQHGEAYFLVPRQT	ATGGACCAAGAACAAACACAACATAGCCCAACCGGCCATAGTCACTCACCTTCTTCCCCAGCTTCGGGTTCCACCTCGACCGAAACGGTTCGGTCACGATGGTCACCTAAACCGGAACAAATACTCATACTTGAGTCGATCTTCAACAGTGGTATGGTTAACCCTCCCAAAGAAGAGACGGTAAGGATACGAAAGATGCTCGAGAAGTTTGGGGCGGTGGGAGATGCAAATGTCTTCTATTGGTTTCAAAACCGGCGGTCAAGATCTCGAAGGAGGCAGCGGCAGCTCCAGGCCGCAGCTGCGGCCGTAACCACCAATACTTGTGACCAGACCATGATGGTAAACACCAGCTTACCACAATATAGTGGGGCTGATTTGGGGTTTGGAGGTTGTAGCACT…	ATGGACCAAGAACAAACACAACATAGCCCAACCGGCCATAGTCACTCACCTTCTTCCCCAGCTTCGGGTTCCACCTCGACCGAAACGGTTCGGTCACGATGGTCACCTAAACCGGAACAAATACTCATACTTGAGTCGATCTTCAACAGTGGTATGGTTAACCCTCCCAAAGAAGAGACGGTAAGGATACGAAAGATGCTCGAGAAGTTTGGGGCGGTGGGAGATGCAAATGTCTTCTATTGGTTTCAAAACCGGCGGTCAAGATCTCGAAGGAGGCAGCGGCAGCTCCAGGCCGCAGCTGCGGCCGTAACCACCAATACTTGTGACCAGACCATGATGGTAAACACCAGCTTACCACAATATAGTGGGGCTGATTTGGGGTTTGGAGGTTGTAGCACT…
	Brara.B00187.1	BrWOX03	chrA02	MGGGGTGTKCGRWNPTVEQVKLLTDLFKAGLRTPNTDQIQKISTELSAYGKIESKNVFYWFQNHKARERQKRRKISTVDYDHRQDTNLSLSYRHNPCHHQTPPKDTFEGREEEENVIETLQLFPLSKVERANITAASYNEYIREHVNTTVFSTYSSSCGAEMEHPPLDLRLSFL	ATGGGAGGTGGAGGAACAGGGACTAAGTGTGGACGGTGGAATCCAACGGTGGAGCAAGTGAAACTTCTGACGGATCTGTTCAAGGCGGGGCTACGAACACCAAACACCGACCAGATTCAAAAAATCTCTACGGAGCTGAGTGCCTACGGTAAGATCGAGAGCAAGAACGTGTTCTATTGGTTCCAAAACCATAAAGCTAGGGAAAGACAAAAGCGCCGTAAAATCTCCACCGTCGATTACGATCATCGTCAAGACACAAATCTCTCTCTTTCTTATCGACACAACCCATGTCATCACCAAACACCACCTAAAGGTTAATAAAGATCTATTTACCATTTTCCGACAACATGTTACATTGTATATATGCACATGTACTAAAATGTGTTTTTTCTCTCTCTT…	ATGGGAGGTGGAGGAACAGGGACTAAGTGTGGACGGTGGAATCCAACGGTGGAGCAAGTGAAACTTCTGACGGATCTGTTCAAGGCGGGGCTACGAACACCAAACACCGACCAGATTCAAAAAATCTCTACGGAGCTGAGTGCCTACGGTAAGATCGAGAGCAAGAACGTGTTCTATTGGTTCCAAAACCATAAAGCTAGGGAAAGACAAAAGCGCCGTAAAATCTCCACCGTCGATTACGATCATCGTCAAGACACAAATCTCTCTCTTTCTTATCGACACAACCCATGTCATCACCAAACACCACCTAAAGATACTTTTGAAGGCCGTGAAGAAGAGGAGAATGTGATAGAGACATTGCAACTCTTCCCATTATCGAAGGTTGAAAGAGCTAATATT…
	Brara.B00732.1	BrWOX04	chrA02	MDQEGSSQSPTGQGRSPSAPSNSTAPARSRWSPKPEQILILESIFNSGIVNPPKDETVRIRKMLEQFGAVGDTNVFYWFQNRRSRSRRRQRQLQAATAAAVTSRGAEDQQNMTTMSMHHPYRNSEINLGFGSCSNSSANYFFNDPSSQVSSFLLGHSSSSSNGGCESNNGMENLFTMYGHESDHPHLHQYSSNDATISNPSDQNSSFHYQQGLMTVFINGVPTEVTEGAIDMKAMFGEDLALMHSSGLPLPIDEFGFLMHSLQHGQSYFLVPRQT	ATGGATCAAGAAGGATCATCACAAAGCCCTACCGGGCAGGGCCGTTCTCCCTCTGCACCCTCTAATTCTACCGCACCGGCCCGGTCCCGTTGGTCACCTAAACCGGAGCAAATCTTGATACTCGAATCCATTTTCAACAGTGGTATTGTCAACCCACCAAAAGACGAAACAGTGAGGATAAGAAAAATGCTTGAGCAATTTGGTGCAGTGGGTGACACAAACGTCTTCTACTGGTTTCAAAACCGACGTTCAAGATCTCGCCGGAGACAGCGGCAGCTTCAAGCCGCTACTGCCGCAGCCGTCACTTCCAGAGGAGCTGAAGACCAGCAGAACATGACGACCATGAGCATGCATCATCCTTACAGAAACAGCGAGATTAATTTGGGATTTGGAAGTTGT…	ATGGATCAAGAAGGATCATCACAAAGCCCTACCGGGCAGGGCCGTTCTCCCTCTGCACCCTCTAATTCTACCGCACCGGCCCGGTCCCGTTGGTCACCTAAACCGGAGCAAATCTTGATACTCGAATCCATTTTCAACAGTGGTATTGTCAACCCACCAAAAGACGAAACAGTGAGGATAAGAAAAATGCTTGAGCAATTTGGTGCAGTGGGTGACACAAACGTCTTCTACTGGTTTCAAAACCGACGTTCAAGATCTCGCCGGAGACAGCGGCAGCTTCAAGCCGCTACTGCCGCAGCCGTCACTTCCAGAGGAGCTGAAGACCAGCAGAACATGACGACCATGAGCATGCATCATCCTTACAGAAACAGCGAGATTAATTTGGGATTTGGAAGTTGT…
	Brara.B01104.1	BrWOX05	chrA02	MEKEGKVGTASSSRWNPTKEQITLLENLYKEGIRTPSADQIQQITGRLRVHGHIEGKNVFYWFQNHKARQRQKQKQERIAYFNRLLHKTSRFFRPPLCSNVGCVSPYYLQQVGDHHNQHGHGSVYRHSNNVMNPNGGYDKRTITDHKKQLSDITTTAARLSMSSSSLRFDRFALCDHGYNGEDINVNSNGPKTLSLFPLQPLDAASEDGVGNSKISPGRDSPVTCFGDGGGREQPFIDFFSGGSSRFANGANGL	ATGGAAAAGGAAGGGAAGGTAGGAACGGCAAGCAGTTCAAGGTGGAACCCAACGAAAGAACAAATAACGCTTCTTGAGAATCTTTACAAGGAAGGGATACGAACACCAAGCGCCGATCAGATACAGCAAATCACCGGTAGGCTCCGTGTGCACGGACATATAGAGGGTAAAAACGTCTTTTACTGGTTCCAGAACCATAAGGCTAGACAACGCCAAAAGCAGAAACAGGAGCGCATCGCTTACTTCAATCGTCTCCTCCACAAAACCTCCCGTTTCTTCCGCCCACCGCTTTGCTCAAACGGCACGTAGTTCTTCTCCATATTTTCTCTTTTACCTGCTTTCTTATTGATCACGTAAAATATAATATCCATAATGTACTGAAATCTAGTACAAAAAACA…	ATGGAAAAGGAAGGGAAGGTAGGAACGGCAAGCAGTTCAAGGTGGAACCCAACGAAAGAACAAATAACGCTTCTTGAGAATCTTTACAAGGAAGGGATACGAACACCAAGCGCCGATCAGATACAGCAAATCACCGGTAGGCTCCGTGTGCACGGACATATAGAGGGTAAAAACGTCTTTTACTGGTTCCAGAACCATAAGGCTAGACAACGCCAAAAGCAGAAACAGGAGCGCATCGCTTACTTCAATCGTCTCCTCCACAAAACCTCCCGTTTCTTCCGCCCACCGCTTTGCTCAAACGTGGGTTGTGTTAGTCCGTATTATTTACAGCAAGTAGGTGATCATCACAATCAACATGGGCATGGAAGTGTATACAGACACAGTAACAATGTGATGAAT…
	Brara.B02865.1	BrWOX06	chrA02	MSSSNKNWPSMFKSKPCNKHHHRDMETPSSMPYSNCNTPSPFSSDRVPDPKPRWNPKPEQIRILESIFNSGIVNPPREEIQRIRTRLQEYGQIGDANVFYWFQNRKSRAKHKLRVLKKNPKMLGCNPSKTRKEKIITPNDNPTDPCFGLVNHETGLFPGQNNELVITEPASFLYPDDNNPSLTQSGFGFGGFVVPVVAEERLELAGTSNGLNMNIPEIDFGGGENGYFPNSVPVTVPLTINQSQVSSGGGDIGDYVSPVRLTVFINDMPFDVAAGLFNVKEAFGNNAMLINSFGQPILTDEFGVTFQPLQNGAVYYLVSF	ATGTCCTCCTCAAACAAAAACTGGCCTAGCATGTTCAAATCCAAACCCTGCAACAAACATCATCATCGTGACATGGAGACTCCATCTAGCATGCCCTATTCTAATTGCAACACACCTTCTCCTTTTTCCTCAGGTTATTTAATTATACTTTGTTGTTTTCATGTATATAATTAACCGCGTATGACTAGAAACAAGCTATATGATGTTGTATATGTTTGTTAAGACATGCATGATGATTTGTAAATGGATCTGTGAATCAGATCGTGTACCGGATCCTAAACCGAGATGGAATCCTAAACCGGAGCAGATTCGGATACTCGAATCAATATTCAATTCGGGTATTGTTAATCCACCTAGAGAAGAGATTCAAAGGATCCGAACTCGACTTCAGGAATACGG…	ATGTCCTCCTCAAACAAAAACTGGCCTAGCATGTTCAAATCCAAACCCTGCAACAAACATCATCATCGTGACATGGAGACTCCATCTAGCATGCCCTATTCTAATTGCAACACACCTTCTCCTTTTTCCTCAGATCGTGTACCGGATCCTAAACCGAGATGGAATCCTAAACCGGAGCAGATTCGGATACTCGAATCAATATTCAATTCGGGTATTGTTAATCCACCTAGAGAAGAGATTCAAAGGATCCGAACTCGACTTCAGGAATACGGTCAGATCGGAGACGCAAATGTTTTTTACTGGTTTCAGAACCGGAAATCACGGGCAAAACATAAGCTACGTGTTCTTAAAAAAAACCCTAAAATGCTCGGTTGTAACCCTAGCAAGACCAGGAAGGAA…
	Brara.C01724.1	BrWOX07	chrA03	MASSNRHWPSMFKSKPHHHQWQHDINSPPLPSSASHRSSPFSGCEVERSPEPKPRWNPKPEQIRVLEAIFNSGMVNPPREEIRRIRAQLQEYGQVGDANVFYWFQNRKSRSKYKLRLLHKHSLSQPQPQPQPQPSSSSSSSSKSTKPHKNKDKNNTNLSLGGGQMMGMFPSEDAFLFPVSTVGAFGGITASSQLGFLSGDMIEQHKPAHPTVEQCTGYLLSEIMNGNASYGTHHQQHLSDKEDEEMSMKMLQQPQPYAATSHQITSYNNNNNIILHVPPITPTTSTTTTTSTTTSDPLDIVLSTSDQLQVQVCTRIRVFINEMEFEVSPGPFNVRDAFGEEVVLINSAGQPIVTDEYGVALQPLQHGASYYL	ATGGCTTCCTCGAATAGACACTGGCCAAGCATGTTCAAATCCAAACCTCATCACCATCAATGGCAACACGACATCAACTCTCCTCCCTTGCCTTCTTCTGCTTCCCACCGATCTTCTCCCTTCTCAGGTCCTTCTATACTTCCATATATATATTTAGCAATTGAAACCCAAAACTTTCTGATAATTTTGTTCAAGATAATTTTTTTTTGGTTTTAGTTCTAATCTGATGAGATGTGATTTGTTAAAGGGTGTGAGGTGGAGAGGAGTCCAGAGCCAAAACCAAGATGGAATCCGAAGCCAGAGCAGATTCGTGTACTTGAAGCAATCTTCAACTCAGGGATGGTGAATCCACCAAGAGAGGAGATTCGAAGGATTAGGGCTCAGCTTCAAGAATACGGC…	ATGGCTTCCTCGAATAGACACTGGCCAAGCATGTTCAAATCCAAACCTCATCACCATCAATGGCAACACGACATCAACTCTCCTCCCTTGCCTTCTTCTGCTTCCCACCGATCTTCTCCCTTCTCAGGGTGTGAGGTGGAGAGGAGTCCAGAGCCAAAACCAAGATGGAATCCGAAGCCAGAGCAGATTCGTGTACTTGAAGCAATCTTCAACTCAGGGATGGTGAATCCACCAAGAGAGGAGATTCGAAGGATTAGGGCTCAGCTTCAAGAATACGGCCAAGTTGGTGACGCCAACGTCTTCTATTGGTTCCAAAACCGCAAGTCTCGTAGCAAATACAAACTACGCCTCCTCCATAAACACTCCCTCTCTCAACCCCAACCCCAACCTCAACCGCAG…
	Brara.C02400.1	BrWOX08	chrA03	MSPVASTRWCPTTEQLMILEEMYRTGIRTPNAVQIQQITAHLAFYGRIEGKNVFYWFQNHKARDRQKLRKKLAKQLHQQQLQQIKLSMVSEPLNNIIDHHNLYYHNHHRPYDHSSFACCSQPSSVCLSHQGIGVEAQSKVVNEYYYNKSGPEDMLMQKPITGQNSSYGRDWMMMMDMGPRPSYSSLSPIPCINMMMNSPKIPPKTLELFPISSINSKQDSSKL	ATGAGTCCGGTGGCTTCAACAAGGTGGTGTCCGACCACGGAGCAACTGATGATCTTGGAAGAAATGTACCGGACCGGTATACGGACTCCTAATGCGGTGCAGATACAACAGATCACAGCTCACTTAGCTTTCTATGGACGTATTGAGGGAAAAAACGTGTTTTACTGGTTTCAGAACCATAAGGCAAGAGATAGACAGAAGCTAAGGAAGAAACTCGCTAAGCAACTTCACCAACAACAACTCCAACAAATTAAGCTCTCGATGGTGTCTGAACCACTTAATAACATCATCGATCATCACAATCTTTACTACCATAATCACCATCGTCCGTATGATCATTCGTCTTTCGCTTGCTGCTCTCAGCCTTCTTCCGTCTGTCTTTCTCATCAGGTATGTAAT…	ATGAGTCCGGTGGCTTCAACAAGGTGGTGTCCGACCACGGAGCAACTGATGATCTTGGAAGAAATGTACCGGACCGGTATACGGACTCCTAATGCGGTGCAGATACAACAGATCACAGCTCACTTAGCTTTCTATGGACGTATTGAGGGAAAAAACGTGTTTTACTGGTTTCAGAACCATAAGGCAAGAGATAGACAGAAGCTAAGGAAGAAACTCGCTAAGCAACTTCACCAACAACAACTCCAACAAATTAAGCTCTCGATGGTGTCTGAACCACTTAATAACATCATCGATCATCACAATCTTTACTACCATAATCACCATCGTCCGTATGATCATTCGTCTTTCGCTTGCTGCTCTCAGCCTTCTTCCGTCTGTCTTTCTCATCAGGGAATTGGA…
	Brara.C03675.1	BrWOX09	chrA03	MWMMGYNEGGADSFNGGRKLRPLIPRLSSCPTATGNTNSDHRFNMAVVTTMTAEQNKRELMMLNSEPQHPPAMVSSRWNPTPDQLKALEELYQQGTRTPSADHIQQITAQLRRYGKIEGKNVFYWFQNHKARERQKRRRQMENGHDESVVTTTSLVSNQGFDKKDSKGYKVEHTKNWICSVGCDTQQEKPHDHHHQEEPVSIAMVATKRNGRHGGDEIQSFPVRNARWHMMQLPPGLYPSSQQQHNNHQLNLNSTTVSLNLSTSNSNVPAAKDTVTFSPSFLRTRGARNTEACDDNKDQEQHEDCSNGELEHQEQTLELFPLRKEGFCSNGGDDGKEKESGIQCFYEFLPLKN	ATGTGGATGATGGGTTACAACGAAGGAGGTGCAGATTCTTTCAACGGAGGAAGAAAGCTTCGTCCTCTCATCCCTCGCCTCTCTTCTTGCCCCACCGCCACCGGAAACACCAACTCCGACCACCGCTTTAATATGGGTATATCTCTCTTTCTCCCCCACAAAATATATAGTTCTCTTTCTAGTTTCGATTAATGCTCATTTTCTTAGTAGTTATATTTTCTATAATTTTACCGCATCTAGAGAAAAGTTAATGCTCATTTTCTTGGTTGTTATGATTTGTAAAGCAGTGGTGACAACAATGACGGCGGAGCAGAACAAGAGGGAGTTGATGATGCTAAACTCAGAGCCTCAACATCCACCAGCAATGGTGAGCTCACGGTGGAATCCGACACCGGATCA…	ATGTGGATGATGGGTTACAACGAAGGAGGTGCAGATTCTTTCAACGGAGGAAGAAAGCTTCGTCCTCTCATCCCTCGCCTCTCTTCTTGCCCCACCGCCACCGGAAACACCAACTCCGACCACCGCTTTAATATGGCAGTGGTGACAACAATGACGGCGGAGCAGAACAAGAGGGAGTTGATGATGCTAAACTCAGAGCCTCAACATCCACCAGCAATGGTGAGCTCACGGTGGAATCCGACACCGGATCAGTTAAAGGCTCTTGAAGAGCTTTACCAACAAGGAACAAGAACTCCTTCGGCCGACCATATCCAACAAATCACCGCGCAGCTACGACGGTACGGGAAGATAGAAGGCAAAAATGTTTTCTATTGGTTCCAAAACCACAAAGCTCGCGAA…
	Brara.E01019.1	BrWOX10	chrA05	MASSNRHWPSMFKSKPHHHQWQHDMNSPLLPSPASHRSSPFSGCEVERSPEPKPRWNPKPEQIRILEAIFNSGLVNPPREEIRRIRAQLQEYGQVGDANVFYWFQNRKSRSKHKLRLLHNHSKHSLPPPQPQPQPQPLSSASSSSSSSSSSSKSTKLPKTKNKKNTNNTNLSLGGSQMMGMFPPEASFLFPASTVGGFEGIPVSSQLGFFPGEMVEQPKQAPPTVEPCTGILLSEIMNGSAGYGTHNHQQLSEKEDEEMRMKMLQQPQICYAATSDQISSYNNNNNNMMLHVPPTASTTTTSNPLAFVPSTLDQLQVQAGARIRVFINEMEFEVSPGQFNVRDAFGEEVVLINSVGQPIVTDEYGVAIHPLQHGASYYLI	ATGGCTTCCTCGAATAGACACTGGCCAAGCATGTTCAAGTCCAAACCTCATCACCATCAGTGGCAACACGACATGAACTCTCCTCTCTTGCCTTCTCCTGCTTCCCACCGTTCCTCTCCCTTCTCAGGTTCTTCTGCTTTTAATATATACTTAGAAATTTGAACCCAAAATATTCTATATTTTTTTTTAGAGATTTCTAATCTGATGATATGTTATTTTGTTAAAGGATGTGAGGTGGAAAGGAGTCCAGAGCCAAAACCAAGATGGAATCCAAAGCCAGAGCAGATTCGGATACTTGAAGCAATCTTCAACTCAGGGCTGGTGAATCCACCGAGAGAGGAGATCAGAAGGATTAGGGCTCAGCTTCAAGAGTACGGCCAAGTCGGTGACGCTAACGTC…	ATGGCTTCCTCGAATAGACACTGGCCAAGCATGTTCAAGTCCAAACCTCATCACCATCAGTGGCAACACGACATGAACTCTCCTCTCTTGCCTTCTCCTGCTTCCCACCGTTCCTCTCCCTTCTCAGGATGTGAGGTGGAAAGGAGTCCAGAGCCAAAACCAAGATGGAATCCAAAGCCAGAGCAGATTCGGATACTTGAAGCAATCTTCAACTCAGGGCTGGTGAATCCACCGAGAGAGGAGATCAGAAGGATTAGGGCTCAGCTTCAAGAGTACGGCCAAGTCGGTGACGCTAACGTCTTCTATTGGTTCCAAAACCGCAAGTCCCGTAGCAAACACAAACTCCGCCTCCTCCATAACCACTCCAAACACTCCCTCCCTCCACCACAACCACAACCA…
	Brara.E01873.1	BrWOX11	chrA05	MKVHEFSNGFSSWEQQQESPSSFSCKRFRPLAPKLSGSPSSPPSSSSGVTSATFDLKSFIKPDQAAPTKSHYSLEHKRDFSQVEMHPGGTRWNPTQEQIKILEILYKGGMRTPNAQQIEHITSQLGKYGKIEGKNVFYWFQNHKARERQKQKRNNLSLSCQGSLSTTSVSNASVTMKTRTSSSPDFKREPMVMKELLEENEYKRTCRSWGFENLKIESRRNINSSINATIATTFNIDNVTLELFPLHPEGR	ATGAAGGTTCATGAGTTTTCCAATGGGTTTTCGTCTTGGGAGCAGCAACAAGAGTCGCCATCATCCTTTAGCTGCAAACGCTTCCGTCCTCTGGCCCCTAAGCTCTCCGGCAGCCCTTCCTCCCCTCCTTCTTCTTCCTCGGGCGTCACTTCCGCTACTTTCGATCTCAAGAGCTTCATTAAACCCGATCAAGCCGCTCCAACAAAATCTCACTACTCTCTTGAACACAAACGAGACTTTTCTCAAGTCAGTCCCCTTATTTTACATTCAAATTTGATATTTTCACTTGAAATATTTTGTTTTAGTATGAGTTATGCAAAATAGACATTTTCCTTTTCACAAAAAGGGGCATATATACCGAAAACATTAACAATCTGTAATGACTGAACTGCATCATGC…	ATGAAGGTTCATGAGTTTTCCAATGGGTTTTCGTCTTGGGAGCAGCAACAAGAGTCGCCATCATCCTTTAGCTGCAAACGCTTCCGTCCTCTGGCCCCTAAGCTCTCCGGCAGCCCTTCCTCCCCTCCTTCTTCTTCCTCGGGCGTCACTTCCGCTACTTTCGATCTCAAGAGCTTCATTAAACCCGATCAAGCCGCTCCAACAAAATCTCACTACTCTCTTGAACACAAACGAGACTTTTCTCAAGTGGAGATGCACCCGGGAGGGACAAGGTGGAACCCAACTCAAGAACAGATAAAAATACTTGAGATCTTGTACAAAGGTGGAATGCGGACTCCTAACGCGCAACAGATCGAGCACATAACTTCTCAACTCGGTAAATACGGAAAAATCGAAGGG…
	Brara.E02392.1	BrWOX12	chrA05	MWMMGYNEGGADSFNGGRKLRPLIPRLSSCPSAAANTNSDHRFNMVMTTLTAEQNKRELMMLNSEHQHPPMMVSSRWNPTPDQLKALEELYQQGTRTPSADHIQQITAQLRRYGKIEGKNVFYWFQNHKARERQKRRRQMENGHDESVFTTTSLVSNHGFDKKYPPGYKFEQTKNWICSVGCDTQPQKPHELHHQEEPVSIALPTKGNGRYVGNERQSFPGRNAMSQMMQLARGHYPYSRQQQHHHELILNSTTVTSSFSASNSTVSAAKDTVTVTPLFLRTRAATNTGTCDDNKDQERHEDCVNGELDHQEKTLELFPLRKEGFCISGGDDGKEKESGIHCFYEFLPLKN	ATGTGGATGATGGGTTACAACGAAGGAGGTGCAGATTCCTTCAACGGAGGAAGAAAACTTCGCCCTCTCATCCCACGCCTCTCCTCTTGCCCCAGTGCCGCCGCAAACACCAACTCCGACCACCGCTTTAACATGGGTCTCTCTCTCCCNNNNNNNNNNNNNNNNNNNNNNCCTCCCCGCAAAAATATTTTATGTTCTAATTTCCGTTAATGCTCATTTTTCTTCTTCTTTTAATTAAGTTAAATGTTCTGTTTCTAGAGAAAGTGCAATGCTCATTTTTTTCTTGCTTGTTATAATTTTGCAAAGCAGTGATGACTACATTGACGGCTGAGCAGAACAAAAGGGAGCTCATGATGCTAAACTCAGAACATCAACATCCACCTATGATGGTGAGCTCAC…	ATGTGGATGATGGGTTACAACGAAGGAGGTGCAGATTCCTTCAACGGAGGAAGAAAACTTCGCCCTCTCATCCCACGCCTCTCCTCTTGCCCCAGTGCCGCCGCAAACACCAACTCCGACCACCGCTTTAACATGGTGATGACTACATTGACGGCTGAGCAGAACAAAAGGGAGCTCATGATGCTAAACTCAGAACATCAACATCCACCTATGATGGTGAGCTCACGATGGAACCCGACACCGGATCAGTTAAAGGCTCTTGAAGAGCTTTACCAACAAGGAACTAGAACTCCTTCTGCCGACCATATCCAACAAATCACCGCGCAGCTACGTAGGTACGGAAAGATCGAAGGCAAAAATGTTTTCTATTGGTTCCAAAACCACAAAGCACGTGAACGC…
	Brara.E02947.1	BrWOX13	chrA05	MSFPLKVRSVRGNTGGGGGTGTKCGRWNPTVEQLKVLTDLFRAGLRTPTTDQIQKISTELSFYGKIESKNVFYWFQNHKARERQKRRKISIDFDHHHQENDYISHHHHHHHRRQPSTRDVLEINEDEEERVIETLQLFPVNSFQESKVEKMRSRVNNQYREYIRETNTTTFPSYSSCGAEMEHPSPLELRLSFL	ATGTCTTTCCCCCTGAAAGTTCGTAGCGTACGTGGCAACACCGGAGGAGGAGGAGGGACGGGGACGAAGTGCGGGAGGTGGAACCCGACGGTGGAGCAGTTGAAAGTATTGACTGACTTGTTCAGAGCCGGTCTTAGAACTCCGACCACAGACCAAATTCAGAAGATCTCTACAGAGCTCAGTTTCTACGGCAAGATCGAGAGTAAGAACGTTTTCTATTGGTTCCAAAACCATAAGGCTAGAGAGAGGCAAAAACGCCGTAAAATCTCCATTGATTTTGATCATCATCATCAAGAAAATGACTATATCTCTCATCATCATCATCATCATCATCGTCGTCAACCATCAACTAGAGGTAATCTCTTATGACTTTTGCGATACCAATCTATATCTAAATGT…	ATGTCTTTCCCCCTGAAAGTTCGTAGCGTACGTGGCAACACCGGAGGAGGAGGAGGGACGGGGACGAAGTGCGGGAGGTGGAACCCGACGGTGGAGCAGTTGAAAGTATTGACTGACTTGTTCAGAGCCGGTCTTAGAACTCCGACCACAGACCAAATTCAGAAGATCTCTACAGAGCTCAGTTTCTACGGCAAGATCGAGAGTAAGAACGTTTTCTATTGGTTCCAAAACCATAAGGCTAGAGAGAGGCAAAAACGCCGTAAAATCTCCATTGATTTTGATCATCATCATCAAGAAAATGACTATATCTCTCATCATCATCATCATCATCATCGTCGTCAACCATCAACTAGAGATGTTTTGGAAATAAACGAAGACGAGGAGGAGAGGGTAATAGAG…
	Brara.E03497.1	BrWOX14	chrA05	MDQGQTPHSTTGQSHSPSSSASGSTSTEPVRSRWSPKPEQILILESIFNSGMVNPPKEETVRIRKMLEKFGKVGDANVFYWFQNRRSRSRRRQRQLQAAAAAATTTTNTCDQTMMVSNNLPQHSGSDLGFGGCSTSNYLFASSSSYGAGCDNHSNNGMENLLTMSGEMGYHEANQHHYNYHSSNVESILCPSEQSSNYHYQQGSIMVFINGVPTEVTSGGIDMKATFGEDLVLVNSSGVPLPTDQFGFLMHSLQHGEAYFLVPRPT	ATGGACCAAGGACAAACACCACATAGCACAACCGGCCAAAGCCACTCACCTTCTTCCTCCGCTTCCGGTTCCACCTCAACCGAACCAGTTCGGTCACGATGGTCACCTAAACCAGAACAAATACTCATACTTGAGTCGATCTTTAACAGTGGTATGGTTAACCCTCCAAAAGAAGAGACGGTAAGGATACGAAAGATGCTGGAGAAATTCGGCAAGGTGGGAGATGCAAATGTCTTCTACTGGTTTCAAAACCGGCGGTCAAGATCTCGCCGAAGGCAGCGGCAACTCCAGGCTGCAGCTGCAGCAGCGACCACAACCACTAATACTTGTGACCAGACCATGATGGTGAGCAACAACTTGCCACAACATAGTGGAAGTGATTTGGGGTTTGGAGGTTGT…	ATGGACCAAGGACAAACACCACATAGCACAACCGGCCAAAGCCACTCACCTTCTTCCTCCGCTTCCGGTTCCACCTCAACCGAACCAGTTCGGTCACGATGGTCACCTAAACCAGAACAAATACTCATACTTGAGTCGATCTTTAACAGTGGTATGGTTAACCCTCCAAAAGAAGAGACGGTAAGGATACGAAAGATGCTGGAGAAATTCGGCAAGGTGGGAGATGCAAATGTCTTCTACTGGTTTCAAAACCGGCGGTCAAGATCTCGCCGAAGGCAGCGGCAACTCCAGGCTGCAGCTGCAGCAGCGACCACAACCACTAATACTTGTGACCAGACCATGATGGTGAGCAACAACTTGCCACAACATAGTGGAAGTGATTTGGGGTTTGGAGGTTGT…
	Brara.F01475.1	BrWOX15	chrA06	MERENQNGAYVGRGVMTEEQMETLRKQIAVYSVICEQLALLHNSLSSFHPLSSGINPNGDGYFNPMVASSSAQRISTRNRWTPTSTQLQILESIYEEKSGTPNRRRIREIAAELSEHGQITETNVYNWFQNRRARSKRKQPQTIATTDQAEDAAVTTDEKRSCGDSGGFESYEHILFPSPDLGIEHLLSRGELSGDFNSYTID	ATGGAGAGAGAGAACCAAAACGGTGCGTATGTTGGAAGAGGAGTTATGACGGAGGAGCAAATGGAGACTCTCCGTAAGCAGATCGCCGTATACTCCGTTATCTGTGAACAGCTCGCTCTCCTCCACAACTCTCTCTCTTCTTTCCATCCTCTCTCCTCAGGTACACTTCTTTTCTCTCTACATATAGTTTTGTAAACGCGGCGTTTTGTAATGCAACCGTTTTCTCTAACCACACAACTTACTCATTGAGCGGCTACTTTAGTGTAAACTGCGTTTGCAAACGATTGGTCTGAACTAGAGTTATTAGCGATATATATGCAAACGCATTTTGCGATTAGGTTAATACATATTTATACTTGGAAGAAACTTAAGGCTCACGTACGTATAGGAATAAATCCG…	ATGGAGAGAGAGAACCAAAACGGTGCGTATGTTGGAAGAGGAGTTATGACGGAGGAGCAAATGGAGACTCTCCGTAAGCAGATCGCCGTATACTCCGTTATCTGTGAACAGCTCGCTCTCCTCCACAACTCTCTCTCTTCTTTCCATCCTCTCTCCTCAGGAATAAATCCGAACGGTGATGGATACTTTAATCCGATGGTGGCATCATCAAGCGCTCAGAGGATATCGACTAGGAACCGATGGACTCCGACGTCCACGCAGCTTCAAATACTTGAGAGCATTTACGAGGAAAAAAGCGGAACACCGAACCGACGTAGGATCAGAGAGATCGCAGCGGAACTGTCTGAACACGGACAGATCACGGAGACAAATGTTTACAACTGGTTTCAGAATCGGCGT…
	Brara.F02518.1	BrWOX16	chrA06	MEPAQHHHQADQESGNNNKSVSGGYTCRQTSTRWTPTTDQIRILKDLYYNNGVRSPTADQIQKISARLRQYGKIEGKNVFYWFQNHKARERQKKRFNSTTMTIPTSSSPNSVMMASDHYHHNRHHHGVTIQRPALVNAKLDQENHMFHRSISYPSFNNGNINHASSGTEYGVFSASNGYISSHIYGPMEQDCSMSYNNVGGGWTNIDHNHHYSTPAYNFFDRPMPLSGLEGHHQEEGEYGGDAYLEHRRTLPLFPLHGEDHINGGCGSILKYGQSDGCDRYGRGPCASLKLCLN	ATGGAGCCAGCGCAGCATCACCATCAAGCCGACCAAGAAAGCGGCAACAACAACAAGTCCGTCTCTGGTGGTTACACGTGTCGTCAAACGAGTACAAGATGGACACCAACGACCGATCAAATCAGAATACTCAAAGATCTTTACTACAACAACGGAGTCCGGTCACCAACAGCCGACCAGATCCAGAAGATCTCTGCAAGGCTGAGACAGTACGGAAAGATCGAGGGAAAAAATGTCTTTTACTGGTTTCAAAACCATAAGGCTCGTGAGCGACAGAAGAAGAGATTCAACAGCACAACCATGACCATACCAACGTCTTCATCGCCCAACTCGGTTATGATGGCTAGTGATCACTATCACCATAACCGTCATCATCATGGCGTTACCATCCAGAGACCT…	ATGGAGCCAGCGCAGCATCACCATCAAGCCGACCAAGAAAGCGGCAACAACAACAAGTCCGTCTCTGGTGGTTACACGTGTCGTCAAACGAGTACAAGATGGACACCAACGACCGATCAAATCAGAATACTCAAAGATCTTTACTACAACAACGGAGTCCGGTCACCAACAGCCGACCAGATCCAGAAGATCTCTGCAAGGCTGAGACAGTACGGAAAGATCGAGGGAAAAAATGTCTTTTACTGGTTTCAAAACCATAAGGCTCGTGAGCGACAGAAGAAGAGATTCAACAGCACAACCATGACCATACCAACGTCTTCATCGCCCAACTCGGTTATGATGGCTAGTGATCACTATCACCATAACCGTCATCATCATGGCGTTACCATCCAGAGACCT…
	Brara.G00229.1	BrWOX17	chrA07	MEPPQHHHQADQENGNNNKSGSGSYTCRQTSTRWTPTTEQIRILKDLYYNNGVRSPTADQIQKISARLILYGKIEGKNVFYWFQNHKARERQKKRFNGTVMTTPTSSSPNSVMMASDHYYNHHPLLHHPQQGVTMHRPASVNVKLDQENHLLQENRSYPSFNNGNLNYAGTGTECGALNASSNGYMNSHLYGSIEQDCSMSYNNVGGEWTNMDHNHHYSAPAYNFFDRPKPMYELEVHEEEGDYGGDAYLEHRRTLPLFPMHGEDHINGGGGVIWKHGQSDGRDRYGRGPCASLKLCLNSHAAGVTQD	ATGGAGCCACCGCAACATCATCATCAAGCCGACCAAGAAAACGGCAACAACAACAAGTCCGGCTCTGGTAGTTATACGTGTCGTCAAACGAGCACAAGATGGACACCAACAACGGAGCAAATCAGAATCCTAAAAGATCTTTACTACAACAACGGAGTCCGATCACCAACGGCCGACCAGATTCAGAAGATCTCTGCAAGGCTGATACTGTATGGGAAAATCGAGGGTAAAAACGTCTTTTACTGGTTCCAGAACCATAAGGCTCGTGAGCGACAGAAGAAGAGATTCAACGGCACAGTCATGACCACTCCGACGTCTTCATCTCCTAACTCGGTTATGATGGCTAGTGATCATTATTATAACCATCATCCTCTTCTTCACCATCCTCAGCAAGGTGTT…	ATGGAGCCACCGCAACATCATCATCAAGCCGACCAAGAAAACGGCAACAACAACAAGTCCGGCTCTGGTAGTTATACGTGTCGTCAAACGAGCACAAGATGGACACCAACAACGGAGCAAATCAGAATCCTAAAAGATCTTTACTACAACAACGGAGTCCGATCACCAACGGCCGACCAGATTCAGAAGATCTCTGCAAGGCTGATACTGTATGGGAAAATCGAGGGTAAAAACGTCTTTTACTGGTTCCAGAACCATAAGGCTCGTGAGCGACAGAAGAAGAGATTCAACGGCACAGTCATGACCACTCCGACGTCTTCATCTCCTAACTCGGTTATGATGGCTAGTGATCATTATTATAACCATCATCCTCTTCTTCACCATCCTCAGCAAGGTGTT…
	Brara.H00431.1	BrWOX18	chrA08	MKVHEFSNGSSSWEQHDSPSSLSLSCKRLRPLAPKLSGSPCSPSSSSGVTSATFDLKSFIKPDQTGPRKFEYSIEHQRDLPQVETHQGGTRWNPTQEQIGILEMLYKGGMRTPNAQQIEHITSQLGKYGKIEGKNVFYWFQNHKARERQKQKRNNFISLSCQSSFKTTNINNASVTTKTTTTSSFDVIRRDSMVEKGELVEETEYKRTCRSWGFENLEIDSRRNINSSKNATMATTFNKIIDNVTLELFPLYPEGR	ATGAAGGTTCATGAGTTTTCCAATGGGTCTTCGTCCTGGGAACAACATGATTCGCCATCATCCCTTAGCCTAAGCTGCAAACGCCTCCGTCCTCTCGCCCCTAAGCTCTCCGGCAGCCCTTGCTCTCCTTCTTCTTCCTCCGGCGTCACTTCCGCTACTTTTGACCTCAAGAGCTTCATTAAACCCGATCAAACCGGTCCAAGAAAATTTGAATACTCTATTGAACACCAACGAGACCTTCCTCAAGTCAGTTATCTTATTTTACAGTCAGCATATTATTCTACATCCAAAATAACACTATCACAATATTAAGAGTTTTTCAAAATAACCATAGACGTAAAACATTGCCTAACTGTAATGACTTAATGGGTTCATGCCGTCTTCTATTATATTAAAATT…	ATGAAGGTTCATGAGTTTTCCAATGGGTCTTCGTCCTGGGAACAACATGATTCGCCATCATCCCTTAGCCTAAGCTGCAAACGCCTCCGTCCTCTCGCCCCTAAGCTCTCCGGCAGCCCTTGCTCTCCTTCTTCTTCCTCCGGCGTCACTTCCGCTACTTTTGACCTCAAGAGCTTCATTAAACCCGATCAAACCGGTCCAAGAAAATTTGAATACTCTATTGAACACCAACGAGACCTTCCTCAAGTGGAGACGCACCAGGGAGGGACAAGGTGGAACCCAACTCAAGAACAGATAGGGATACTTGAGATGTTATACAAAGGTGGAATGCGCACTCCTAATGCGCAACAGATCGAGCACATCACTTCTCAACTCGGTAAATACGGAAAAATTGAAGGA…
	Brara.H01647.1	BrWOX19	chrA08	MMELDNQQQPNPMKVMTDEQLETLRKQIAIYATICERLVEMHKTLTSQQDLAAGGRMGGLYTDTSICQKMTARQRWTPTPMQLQILERLFDQDTGTPSKQKIKDLTEELSQHGQIAEQNICNWFQNRRARSKRKQHCGVGSSNNKNGEGEVETETETLNEKRKRPESLLVQTDGNNNNNDIGTATATSPRPEDLCFQSPEMSSDLHLLGVQSNTRDEHLVESYNLYDHVEDYDMSG	ATGATGGAGTTGGATAATCAGCAGCAACCCAACCCAATGAAGGTGATGACCGACGAGCAGCTTGAAACTCTGAGGAAACAGATTGCTATCTACGCCACCATTTGTGAACGTCTCGTTGAGATGCACAAAACCCTCACTTCTCAACAAGATCTTGCAGCAGGTTCTCTTCCTTATTCTTGGCGTAGTTACCGGTTTAAATCTGAAATTCAAGAACCGGTTTAGCTTAGGTTCTTGTGGAACTCTGGAACCGGTTTAGCTTAGGTTTTTGAGTTTCTGCTTGACCTTTGTACTTCAACAACTCTCTTTTCATTTGTCTCTTTGGTGCTAGCACAGGAGGGAGGATGGGAGGTCTATATACAGACACAAGTATTTGTCAAAAGATGACAGCTAGGCAGAGGT…	ATGATGGAGTTGGATAATCAGCAGCAACCCAACCCAATGAAGGTGATGACCGACGAGCAGCTTGAAACTCTGAGGAAACAGATTGCTATCTACGCCACCATTTGTGAACGTCTCGTTGAGATGCACAAAACCCTCACTTCTCAACAAGATCTTGCAGCAGGAGGGAGGATGGGAGGTCTATATACAGACACAAGTATTTGTCAAAAGATGACAGCTAGGCAGAGGTGGACTCCGACGCCAATGCAGCTTCAGATTCTGGAGCGTTTATTCGATCAAGACACAGGAACACCGAGCAAGCAAAAGATCAAAGACCTAACCGAAGAGCTTAGCCAACACGGTCAGATTGCTGAACAAAACATCTGCAATTGGTTCCAGAACCGGCGTGCTCGTTCCAAGAGG…
	Brara.I01057.1	BrWOX20	chrA09	MEQPQHHHHHHQQTDQESGNNNKSGSGGYPCRQTSTRWTPTTEQIRILKDLYYNNGVRSPTADQIQKISARLRQYGKIEGKNVFYWFQNHKARERQKKRFNGTTMTTPTTSSPNSVMMANDHYHHNHHPLLQHHHHGVTMHRPASVNIKLDQENHLLHQNISYPNFQNGNLNHASSGAEYGALNASSNGYMSSHLYGSMEQDYSVSYNNVSGGWTNMDHNHHYSAPAYNFFDRPKPLSGLEDHEEEEYGGDAYLEHSRTLSLFPMHGEDNINGGGGAFLKYGQSDGRDYYGRGSCASLKLCLNSYAGVSPD	ATGGAGCAACCGCAACATCATCACCATCACCATCAACAAACCGACCAAGAGAGCGGTAACAACAATAAGTCCGGCTCTGGTGGTTACCCATGTCGCCAAACGAGCACAAGATGGACACCAACGACGGAGCAGATCAGAATCCTCAAAGATCTCTACTACAACAACGGAGTTCGGTCACCAACAGCCGACCAGATCCAGAAGATCTCTGCACGGCTGAGACAGTACGGAAAGATCGAGGGTAAGAACGTCTTTTACTGGTTCCAGAACCATAAGGCTCGCGAGCGACAGAAGAAGAGATTCAACGGCACAACCATGACCACACCAACAACTTCATCCCCCAACTCGGTTATGATGGCCAACGACCATTATCATCATAACCATCATCCTCTTCTTCAGCAC…	ATGGAGCAACCGCAACATCATCACCATCACCATCAACAAACCGACCAAGAGAGCGGTAACAACAATAAGTCCGGCTCTGGTGGTTACCCATGTCGCCAAACGAGCACAAGATGGACACCAACGACGGAGCAGATCAGAATCCTCAAAGATCTCTACTACAACAACGGAGTTCGGTCACCAACAGCCGACCAGATCCAGAAGATCTCTGCACGGCTGAGACAGTACGGAAAGATCGAGGGTAAGAACGTCTTTTACTGGTTCCAGAACCATAAGGCTCGCGAGCGACAGAAGAAGAGATTCAACGGCACAACCATGACCACACCAACAACTTCATCCCCCAACTCGGTTATGATGGCCAACGACCATTATCATCATAACCATCATCCTCTTCTTCAGCAC…
	Brara.I02021.1	BrWOX21	chrA09	MGYISNNNLINYLAFSTTKPHLLSQCNSIDNDHHQQLINGSENNSAAAASSRWNPTPEQITALEEIYKRGTRTPTREQIQQIASKLSKYGRIEGKNVFYWFQNHKSRERLKRRRCEGDNDINSVHEPLKDVKDSSSDGYRVDQTKIYASFPHTNQRPQNELVLPNLINNEDHCKTEESERASDAGKEAMCGNLVASFVNQEPGEINIEEDRYNVRGEVQEEEEEDETREIQTLNIFPVLENQEKTDWFAEKKKANANRMCYNYRYYYEFMPLKKN	ATGGGCTACATCTCCAACAACAACCTAATCAACTATTTGGCCTTCTCTACTACTAAACCTCATCTTCTATCACAATGTCTCAAAATCCTTACATCTCTATATCTTATATATCAGTCACTGATGAACATGTTTTTGTTTTGTAAGTAGTTTCCTTAAATGGCATTTTGGTTATTGTTACGTTTGATTTTGCAGGCAATAGTATCGACAACGATCATCATCAACAGCTCATTAACGGCTCAGAAAATAACTCGGCGGCGGCTGCGTCGTCGAGATGGAATCCTACGCCGGAGCAGATCACAGCGCTGGAAGAGATATACAAAAGGGGAACACGGACGCCTACGAGAGAACAAATCCAACAGATAGCATCTAAGCTCAGTAAGTATGGCAGAATCGAGGGCA…	ATGGGCTACATCTCCAACAACAACCTAATCAACTATTTGGCCTTCTCTACTACTAAACCTCATCTTCTATCACAATGCAATAGTATCGACAACGATCATCATCAACAGCTCATTAACGGCTCAGAAAATAACTCGGCGGCGGCTGCGTCGTCGAGATGGAATCCTACGCCGGAGCAGATCACAGCGCTGGAAGAGATATACAAAAGGGGAACACGGACGCCTACGAGAGAACAAATCCAACAGATAGCATCTAAGCTCAGTAAGTATGGCAGAATCGAGGGCAAAAACGTTTTCTATTGGTTTCAGAACCACAAGTCTAGAGAGAGACTTAAGCGACGCCGTTGTGAAGGAGATAATGATATTAACAGCGTTCATGAACCACTTAAAGACGTCAAGGAT…
	Brara.I04077.1	BrWOX22	chrA04	MSPVAATRWCPTPEQLMILEEMYRSGIRTPNAVQIQQITAHLAFYGRIEGKNVFYWFQNHKARDRQKLRKKLAKQLHQQQHHLQLQLQHIQPNPISQPLSNIIDPHNHYHHHYNHHRPYDHMSFACCSQPSPICLSHQAIGVEAQSKVLSEHYCNKSGREDMLMQKPITGQNTSYGRDWMMMMMDMGPRPSYPSSSSVPVPYCNMMMNSPKIPLKTLELFPISSINSKQDSSKL	ATGAGTCCAGTGGCTGCAACGAGGTGGTGCCCGACGCCTGAGCAACTGATGATCTTGGAAGAGATGTACCGGAGCGGCATACGGACTCCTAATGCGGTGCAGATACAACAAATCACAGCTCATTTAGCTTTTTATGGACGTATCGAAGGCAAAAACGTCTTTTACTGGTTTCAGAACCATAAGGCGAGAGATAGACAGAAGCTGAGGAAGAAACTCGCTAAGCAACTTCACCAACAACAACATCATCTCCAACTCCAGCTCCAACACATCCAGCCCAACCCAATATCTCAACCACTTAGTAACATCATTGATCCTCATAATCATTACCATCACCATTATAATCATCATCGTCCTTATGATCATATGTCTTTCGCTTGCTGCTCTCAGCCTTCTCCCATT…	ATGAGTCCAGTGGCTGCAACGAGGTGGTGCCCGACGCCTGAGCAACTGATGATCTTGGAAGAGATGTACCGGAGCGGCATACGGACTCCTAATGCGGTGCAGATACAACAAATCACAGCTCATTTAGCTTTTTATGGACGTATCGAAGGCAAAAACGTCTTTTACTGGTTTCAGAACCATAAGGCGAGAGATAGACAGAAGCTGAGGAAGAAACTCGCTAAGCAACTTCACCAACAACAACATCATCTCCAACTCCAGCTCCAACACATCCAGCCCAACCCAATATCTCAACCACTTAGTAACATCATTGATCCTCATAATCATTACCATCACCATTATAATCATCATCGTCCTTATGATCATATGTCTTTCGCTTGCTGCTCTCAGCCTTCTCCCATT…
	Brara.I04956.1	BrWOX23	chrA09	NINDIRNDEQIIAGSEGKPKEREKYMHSRWNPTPEQTMVLEKVYSSGTRTPTTQQIQDIASKLQKYGRIEGKNVFYWFQNHKSREKLKRRRGDQQGVTAINNVHEESLNKDNATANKASSSVSRRRGDHRVIHTRTSLSSSPTHPQKNNVDDGKREHYETGVKDEEATGQNQKNPIYTSEFKYHLKVASKPSQEADQQYTLNDDDDDEEEEEETRKSRTLDLFPVTENQETTGFAETNTKPNQLYCNYCYYYEFMPLMN	AACATTAACGACATCAGAAACGATGAGCAGATCATAGCTGGATCCGAAGGAAAACCCAAAGAGAGGGAAAAATACATGCATTCACGGTGGAATCCGACACCTGAGCAGACGATGGTGCTTGAAAAGGTTTACAGCAGCGGAACACGGACACCGACGACCCAACAGATCCAAGATATTGCATCTAAGCTCCAAAAGTATGGGAGAATTGAAGGAAAGAACGTTTTCTACTGGTTCCAAAACCATAAGTCAAGGGAGAAGCTGAAACGACGCCGTGGTGATCAACAAGGAGTTACTGCTATTAATAACGTTCATGAAGAATCACTAAACAAGGACAACGCTACGGCAAACAAGGCTTCATCATCTGGTAATCTCAGTTTGAAAGTCTTTTATCATAAGACA…	AACATTAACGACATCAGAAACGATGAGCAGATCATAGCTGGATCCGAAGGAAAACCCAAAGAGAGGGAAAAATACATGCATTCACGGTGGAATCCGACACCTGAGCAGACGATGGTGCTTGAAAAGGTTTACAGCAGCGGAACACGGACACCGACGACCCAACAGATCCAAGATATTGCATCTAAGCTCCAAAAGTATGGGAGAATTGAAGGAAAGAACGTTTTCTACTGGTTCCAAAACCATAAGTCAAGGGAGAAGCTGAAACGACGCCGTGGTGATCAACAAGGAGTTACTGCTATTAATAACGTTCATGAAGAATCACTAAACAAGGACAACGCTACGGCAAACAAGGCTTCATCATCTGTCTCTAGAAGGAGAGGAGATCATCGAGTTATTCAC…
	Brara.J01310.1	BrWOX24	chrA10	MENEGSAGTGSSPRWNPTKEQITLLENLYKQGMRTPSADQIQQITGRLRAHGHIEGKNVFYWFQNHKARQRQKQKQDRIASFNRLLHKTSRFFHPIPCSNVGCVNPYYLHQVRDHHNQHGSVYRQDLHSNKVMLPSGGYEKRTTTDHKKHVSDITTTTARMSMSSSSLRFDRFALGNHGYSSEGITVNTNGLKTLPLFPLQPLDAANDSGVGNSSFSLRHDSPVTYCGDDGGRGQPFIDFFSSGSSRFDNSGNGL	ATGGAAAACGAAGGGAGCGCAGGAACGGGAAGCAGTCCTCGTTGGAACCCAACGAAAGAACAGATAACGTTGCTTGAGAATCTTTACAAGCAGGGGATGCGAACACCGAGCGCCGATCAGATACAGCAGATCACCGGTAGGCTTCGAGCACACGGCCATATCGAGGGTAAAAACGTCTTTTACTGGTTCCAAAACCATAAGGCTAGACAACGCCAAAAGCAGAAACAGGATCGCATCGCTTCCTTTAATCGTCTCCTCCACAAAACCTCCCGTTTCTTCCACCCTATTCCTTGCTCAAACGGCACGTAGTTTCTCGTCCCTACTCTTATTTGCATACACGCATCATTTTATTTTATTTATTTATTTAATTTACATCATTTTATTTTTATTCATATCTTT…	ATGGAAAACGAAGGGAGCGCAGGAACGGGAAGCAGTCCTCGTTGGAACCCAACGAAAGAACAGATAACGTTGCTTGAGAATCTTTACAAGCAGGGGATGCGAACACCGAGCGCCGATCAGATACAGCAGATCACCGGTAGGCTTCGAGCACACGGCCATATCGAGGGTAAAAACGTCTTTTACTGGTTCCAAAACCATAAGGCTAGACAACGCCAAAAGCAGAAACAGGATCGCATCGCTTCCTTTAATCGTCTCCTCCACAAAACCTCCCGTTTCTTCCACCCTATTCCTTGCTCAAACGTGGGCTGCGTTAATCCGTACTATTTACATCAAGTAAGAGATCATCATAATCAACATGGAAGTGTATACAGACAAGATCTTCACAGTAACAAAGTAATG…
	Brara.J01777.1	BrWOX25	chrA10	MDQEGSPQSRQGRSPSATTNSTEPVRTRWSPKPEQILILESIFNSGIVNPPKDETVRIRKMLEKFGAVGDANVFYWFQNRRSRSRRRQRQLQAANAAAIATRGVEDPQHMTTMSMHHPYRNNEIDLGFGSCSNSSANYLFNESSSQVSSFLLGLSSSSTNGGCESNNGMGDLFTMYGHESDHHHFHHPQHSSNDASISSPSDQNSSIHYQQGLMTVFINGVPTEVTNGAIDMKAMFGEDLVLLHSSGLPLPTDEFGFLISLQHGQSYFLVPRQT	ATGGATCAAGAAGGATCACCACAAAGTAGGCAAGGTCGTTCTCCCTCCGCCACAACGAACTCTACGGAACCGGTCCGGACACGTTGGTCACCTAAACCGGAGCAAATCTTGATACTCGAATCCATCTTCAATAGTGGTATTGTTAACCCACCAAAAGATGAAACGGTAAGGATAAGAAAGATGCTAGAAAAATTTGGTGCAGTGGGAGACGCAAACGTCTTCTACTGGTTTCAAAACCGGCGGTCACGATCTCGCCGGAGACAGCGGCAACTTCAAGCCGCCAATGCTGCAGCCATCGCCACCAGAGGAGTTGAAGACCCCCAGCACATGACTACCATGAGCATGCATCATCCTTATCGCAACAACGAGATTGATTTGGGATTTGGAAGTTGTAGCAAC…	ATGGATCAAGAAGGATCACCACAAAGTAGGCAAGGTCGTTCTCCCTCCGCCACAACGAACTCTACGGAACCGGTCCGGACACGTTGGTCACCTAAACCGGAGCAAATCTTGATACTCGAATCCATCTTCAATAGTGGTATTGTTAACCCACCAAAAGATGAAACGGTAAGGATAAGAAAGATGCTAGAAAAATTTGGTGCAGTGGGAGACGCAAACGTCTTCTACTGGTTTCAAAACCGGCGGTCACGATCTCGCCGGAGACAGCGGCAACTTCAAGCCGCCAATGCTGCAGCCATCGCCACCAGAGGAGTTGAAGACCCCCAGCACATGACTACCATGAGCATGCATCATCCTTATCGCAACAACGAGATTGATTTGGGATTTGGAAGTTGTAGCAAC…
	Brara.J02640.1	BrWOX26	chrA10	MSSGEFSIKARGLGNNNNGGGGTGTKCGRWNPTVEQVKLLMDLFKAGLRTPSTDQIQKISMELSFYGKIESKNVFYWFQNHKARERQKRRKISTVDFDHRQDTILSIPHRDNIRHHQQPPKGTFETCEKEGKVIETLQLFPLSNVERARTNITATSHNEYVREHVNTTVFSTYSSCGAEMEHPPLDLRLSFL	ATGTCGTCAGGAGAATTCTCCATTAAAGCTAGAGGGTTAGGTAATAACAACAACGGAGGTGGAGGAACAGGGACAAAGTGTGGAAGATGGAATCCAACGGTGGAGCAAGTTAAGCTTCTGATGGATCTGTTCAAGGCGGGGCTACGAACACCGAGCACCGATCAGATTCAGAAGATCTCTATGGAGCTGAGTTTCTACGGTAAGATCGAAAGCAAGAACGTGTTCTATTGGTTCCAAAACCATAAAGCTAGGGAAAGACAAAAGCGCCGTAAAATCTCCACCGTCGACTTTGATCATCGTCAAGACACAATCCTCTCTATTCCTCATCGAGACAACATACGTCATCATCAACAACCACCTAAAGGTTAATAAAGAGATCTATTTACATTTTTATTGTTT…	ATGTCGTCAGGAGAATTCTCCATTAAAGCTAGAGGGTTAGGTAATAACAACAACGGAGGTGGAGGAACAGGGACAAAGTGTGGAAGATGGAATCCAACGGTGGAGCAAGTTAAGCTTCTGATGGATCTGTTCAAGGCGGGGCTACGAACACCGAGCACCGATCAGATTCAGAAGATCTCTATGGAGCTGAGTTTCTACGGTAAGATCGAAAGCAAGAACGTGTTCTATTGGTTCCAAAACCATAAAGCTAGGGAAAGACAAAAGCGCCGTAAAATCTCCACCGTCGACTTTGATCATCGTCAAGACACAATCCTCTCTATTCCTCATCGAGACAACATACGTCATCATCAACAACCACCTAAAGGTACTTTTGAAACGTGTGAAAAAGAGGGGAAGGTG…
	Brara.K00285.1	BrWOX27	chrA03	MMEWDNQQQASNNPSSNLQGIDANGGSGSGGMYVKVMTDEQLETLRKQIAIYATICERLVEMHKTLTSQQDLAGRVGGLYADPTFGHKMTGGRQRWTPTPVQLQILERIFDQGIGTPSKQKIKDITEELSQHGPIAEQNVYNWFQNRRARSKRKQHGGGGGGGVGSSNNNNGETEVETDQTETVNEKRKMPESLLVLPDGNNNNGIGTTSATSPRAEEDLCFHCPEMSSDLHLLGVLSNPRDEHLVGKMGMSESYNLYDHVEDYGM	ATGATGGAGTGGGACAATCAGCAGCAAGCCAGTAACAATCCTTCTTCAAATCTTCAAGGGATCGACGCTAATGGAGGCTCAGGCTCAGGAGGAATGTACGTGAAGGTGATGACCGACGAGCAGCTCGAAACTCTGAGGAAACAGATTGCTATCTACGCCACCATTTGCGAACGTCTCGTCGAGATGCACAAAACCCTCACTTCTCAGCAAGATCTTGCAGGTTCTCAACGTTTCTTGGCGTAATTAAATCTTTTTTCTGGAATTCAAGAATAGGTTTTAGTAAGCAACCTTGAAACCCTCTAATTGAGCTAGAGTATTTCTGCTTGATGCTAGTTCTTGGGTATACAAAGTTTTAATTTTTATGTACTTTTCAACTTCAACAACTCTGTTTTCATTTGG…	ATGATGGAGTGGGACAATCAGCAGCAAGCCAGTAACAATCCTTCTTCAAATCTTCAAGGGATCGACGCTAATGGAGGCTCAGGCTCAGGAGGAATGTACGTGAAGGTGATGACCGACGAGCAGCTCGAAACTCTGAGGAAACAGATTGCTATCTACGCCACCATTTGCGAACGTCTCGTCGAGATGCACAAAACCCTCACTTCTCAGCAAGATCTTGCAGGGAGAGTGGGAGGTCTATATGCAGACCCAACGTTTGGTCACAAGATGACAGGTGGTAGGCAGAGGTGGACTCCTACTCCAGTTCAGCTTCAGATTCTGGAGCGTATATTCGACCAAGGGATAGGGACACCGAGCAAGCAGAAGATCAAAGACATAACCGAGGAGCTGAGCCAACACGGT…
B. oleracea	Bol001196	BoWOX01	Scaffold000461	MDQEQTPHSATGHSHSPSSSASGTTSTEQVRSRWSPKPEQILILESIFNSGMVNPPKEETVRIRKMLEKFGKVGDANVFYWFQNRRSRSRRRQRQLQAAAAAATTTTNTCDQTMMVSNNLPQHSGSDLGFGGCSTSNYLFASSSSYGVGCDNHSNNGMENLLTMSGEMGYHEANQHHYNYHSSNVESILCPSEQSSNYHYQQGSITVFINGVPTEVTSGGIDMKATFGEDLVLVNSSGVPLPTDQFGFLMLSLQHGEAYFLVISLSLSLSLSLSLSLSLPPHFDVENRK	ATGGAAAACGAAGGGAGCGCAGGAACGGGAAGCAGTCCTCGTTGGAACCCAACGAAAGAACAGATAACGTTGCTTGAGAATCTTTACAAGCAGGGGATACGAACACCGAGCGCCGATCAGATACAGCAGATCACCGGTAGGCTTCGAGCACACGGCCATATCGAGGGTAAAAACGTCTTTTACTGGTTCCAAAACCATAAGGCTAGACAACGCCAAAAGCAGAAACAGGATCGCATCTCTTCCTTTAATAGTCTCCTCCACAAAACCTCCCGTTTCTTCCACCCTATTCCTTGCTCAAACGGCACGTAGTTTCTTGTCCCTACTCTTATTTGCATACCCGCATCATTTTATTTTATTTATTTATTTAATTTACATCATTTTATTTTTATTCATATCTTT…	ATGGACCAAGAACAAACACCACATAGCGCAACCGGCCATAGCCACTCACCTTCTTCCTCCGCTTCCGGTACCACCTCAACCGAACAAGTTCGGTCACGATGGTCACCTAAACCGGAACAAATACTCATACTTGAGTCGATCTTCAACAGTGGTATGGTTAACCCTCCAAAAGAAGAGACGGTAAGGATACGGAAGATGCTGGAGAAATTCGGCAAGGTGGGAGATGCAAATGTCTTCTACTGGTTTCAAAACCGGCGGTCAAGATCTCGCCGAAGGCAGCGGCAACTCCAGGCTGCAGCAGCAGCAGCGACCACAACCACCAATACTTGTGACCAGACCATGATGGTGAGCAACAACTTGCCACAGCATAGTGGAAGTGATTTGGGGTTTGGAGGTTGT…
	Bol003826	BoWOX02	Scaffold000339	MDQEQTQHSPTGHSHSPSSPASGSTSTETVRSRWSPKPEQILILESIFNSGMVNPPKEETVRIRKMLEKFGAVGDANVFYWFQNRRSRSRRRQRQLQAAAAAAAVTTNTCDQTMMVNTSLPQYSGADLGFGGCSTSSNYLYGGSSSQTPSFFLGLSSSPPCSSSSSTSSSASSSTSSYGGGCDNHINNGMENLLAMSGQMGYHEASQHHYQHHSSNLSPMMCPSDQSSSYDHYQQGLTVFINGVPTEVTSGGIDMKAMFGEDLVLVHSSGVPLPTDEFGFLMHSLQHGEAYFLVIF	ATGGACCAAGAACAAACACAACATAGCCCAACCGGCCATAGTCACTCACCTTCTTCCCCAGCTTCGGGTTCCACCTCGACTGAAACGGTTCGGTCACGATGGTCACCTAAACCGGAACAAATACTCATACTTGAGTCGATCTTCAACAGTGGTATGGTTAACCCTCCCAAAGAAGAGACGGTAAGGATACGAAAGATGCTCGAGAAGTTTGGGGCGGTGGGAGATGCAAATGTCTTCTATTGGTTTCAAAACCGGCGGTCAAGATCTCGAAGGAGGCAGCGGCAACTCCAGGCTGCAGCTGCAGCTGCGGCCGTAACCACCAATACTTGTGACCAGACCATGATGGTAAACACCAGCTTACCACAATATAGTGGGGCTGATTTGGGGTTTGGAGGTTGT…	ATGGACCAAGAACAAACACAACATAGCCCAACCGGCCATAGTCACTCACCTTCTTCCCCAGCTTCGGGTTCCACCTCGACTGAAACGGTTCGGTCACGATGGTCACCTAAACCGGAACAAATACTCATACTTGAGTCGATCTTCAACAGTGGTATGGTTAACCCTCCCAAAGAAGAGACGGTAAGGATACGAAAGATGCTCGAGAAGTTTGGGGCGGTGGGAGATGCAAATGTCTTCTATTGGTTTCAAAACCGGCGGTCAAGATCTCGAAGGAGGCAGCGGCAACTCCAGGCTGCAGCTGCAGCTGCGGCCGTAACCACCAATACTTGTGACCAGACCATGATGGTAAACACAGCTTACCACAATATAGTGGGGCTGATTTGGGGTTTGGAGGTTGTA…
	Bol005895	BoWOX03	chrC05	MSFPLKVRSVRGNNGGGGGTGTKCGRWNPTVEQLKILTDLFRAGLRTPTTDQIQKISTELSFYGKIESKNVFYWFQNHKARERQKRRKISIDFDHHHQENDYISHHHHHRQPSTRDVFEINEDEEERVIETLQLFPVNSFQESKVDKMRSRVNNQYRDYIRETNTTTFPSYSSCGAEMEHPSPLELRLSFL	ATGTCTTTCCCCCTGAAAGTTCGTAGCGTACGTGGCAACAACGGAGGAGGAGGAGGGACGGGGACGAAGTGCGGGAGGTGGAACCCGACGGTGGAGCAGTTGAAGATATTGACTGACTTGTTCCGAGCTGGTCTTAGAACTCCGACCACTGACCAAATTCAGAAGATCTCTACAGAGCTCAGTTTCTACGGCAAGATCGAGAGTAAGAATGTTTTCTATTGGTTCCAAAACCATAAGGCTAGAGAGAGGCAAAAACGCCGTAAAATCTCCATTGATTTTGATCATCATCATCAAGAAAATGACTATATCTCTCATCATCATCATCATCGTCAACCATCAACTAGAGGTAATCTGTTATGATTTTTCGATACCAATCTCTATCTAAATGTTTTTCTAGTT…	ATGTCTTTCCCCCTGAAAGTTCGTAGCGTACGTGGCAACAACGGAGGAGGAGGAGGGACGGGGACGAAGTGCGGGAGGTGGAACCCGACGGTGGAGCAGTTGAAGATATTGACTGACTTGTTCCGAGCTGGTCTTAGAACTCCGACCACTGACCAAATTCAGAAGATCTCTACAGAGCTCAGTTTCTACGGCAAGATCGAGAGTAAGAATGTTTTCTATTGGTTCCAAAACCATAAGGCTAGAGAGAGGCAAAAACGCCGTAAAATCTCCATTGATTTTGATCATCATCATCAAGAAAATGACTATATCTCTCATCATCATCATCATCGTCAACCATCAACTAGAGATGTTTTTGAAATAAACGAAGACGAGGAGGAGAGGGTAATAGAGACGCTACAA…
	Bol007486	BoWOX04	Scaffold000260	MEQPQHHHHHHQQTDQESGNNNKSGSGCYPCRQTSTRWTPTTEQIRILKDLYYNSGVRSPTADQIQKISAQLRQYGKIEGKNVFYWFQNHKARERQKKRFNGTTMTTPTTSSPNSVMMANDHYHHNHHPLLQHHHHSVTMHRPASVNIKLDQENHLLHQNISYPSFHNGNLNHASSGTEYGALNASSNGYMSSHLYGSTEHDYSVSYNNVSGGWTNMDHNHHYSAPAYNFFDRPKPLSGLEDHEEEEYGGDAYLEHRRTLSLFPMHCEDNINGGGGAFLKYGQSDGRDYYGRGSCASLKLCLNSYAGVSPD	ATGGAGCAACCGCAACATCATCACCATCACCACCAACAAACCGACCAAGA GAGCGGTAACAACAATAAGTCCGGCTCTGGTTGTTACCCATGTCGCCAAA CGAGCACAAGATGGACACCAACGACGGAGCAGATCAGAATCCTCAAAGAT CTCTACTACAACAGCGGAGTTCGGTCACCAACAGCCGACCAGATCCAGAA GATCTCTGCACAGCTGAGACAGTACGGAAAGATCGAGGGTAAGAACGTCT TTTACTGGTTCCAGAACCATAAGGCTCGTGAGCGACAGAAGAAGAGATTC AACGGCACAACCATGACCACACCAACAACTTCATCCCCCAACTCGGTTAT GATGGCCAACGACCATTATCATCATAACCATCATCCTCTTCT…	ATGGAGCAACCGCAACATCATCACCATCACCACCAACAAACCGACCAAGAGAGCGGTAACAACAATAAGTCCGGCTCTGGTTGTTACCCATGTCGCCAAACGAGCACAAGATGGACACCAACGACGGAGCAGATCAGAATCCTCAAAGATCTCTACTACAACAGCGGAGTTCGGTCACCAACAGCCGACCAGATCCAGAAGATCTCTGCACAGCTGAGACAGTACGGAAAGATCGAGGGTAAGAACGTCTTTTACTGGTTCCAGAACCATAAGGCTCGTGAGCGACAGAAGAAGAGATTCAACGGCACAACCATGACCACACCAACAACTTCATCCCCCAACTCGGTTATGATGGCCAACGACCATTATCATCATAACCATCATCCTCTTCTTCAGCAC…
	Bol012463	BoWOX05	chrC03	MEPAQHHHQADQESGNNNKSVSGGYTCRQTSTRWTPTTDQIRILKDLYYNNGVRSPTADQIQKISARLRQYGKIEGKNVFYWFQNHKARERQKKRFNSTTMTIPTSSSPNSVMMASDHYHHNHHHHGVTIQRPALVNVKLDQENHMFHQNRSYPSFNNGNINHASSGTEYGVFSASNGYISSHIYGPMEQDCSMSYNNVGGGWTNIDHNHHYSTPAYNFLDRPMPLSGLEGHHQEEGEYGGDAYLEHRRTLPLFPLHGEDHINGGGGSIWKYRQSDGCDRYGRGPCASLKLCLN	ATGGAGCCAGCGCAACATCACCATCAAGCCGACCAAGAAAGCGGCAACAACAACAAGTCCGTCTCTGGTGGTTACACGTGTCGTCAAACGAGTACAAGATGGACACCAACGACCGATCAAATCAGAATACTCAAAGATCTTTACTACAACAACGGAGTCCGGTCACCAACAGCCGACCAGATCCAGAAGATCTCTGCAAGGCTGAGACAGTACGGAAAGATCGAGGGAAAAAATGTCTTTTACTGGTTTCAAAACCATAAGGCTCGTGAGCGACAGAAGAAGAGATTCAACAGCACAACCATGACCATACCAACGTCTTCATCGCCCAACTCGGTTATGATGGCTAGTGATCACTATCACCATAACCATCATCATCATGGCGTTACCATCCAGAGACCT…	ATGGAGCCAGCGCAACATCACCATCAAGCCGACCAAGAAAGCGGCAACAACAACAAGTCCGTCTCTGGTGGTTACACGTGTCGTCAAACGAGTACAAGATGGACACCAACGACCGATCAAATCAGAATACTCAAAGATCTTTACTACAACAACGGAGTCCGGTCACCAACAGCCGACCAGATCCAGAAGATCTCTGCAAGGCTGAGACAGTACGGAAAGATCGAGGGAAAAAATGTCTTTTACTGGTTTCAAAACCATAAGGCTCGTGAGCGACAGAAGAAGAGATTCAACAGCACAACCATGACCATACCAACGTCTTCATCGCCCAACTCGGTTATGATGGCTAGTGATCACTATCACCATAACCATCATCATCATGGCGTTACCATCCAGAGACCT…
	Bol013842	BoWOX06	chrC05	MWMMGYNEGGADSFNGGRKLRPLIPRLSSCPSAAANTNSDHRFNLVMTTMTAEQNKRELMNSEHQHPPMMVSSRWNPTPDQLKALEELYQQGTRTPSADHIQQITAQLRRYGKIEGKNVFYWFQNHKARERQKRRRQMENGHDESVFTTTSLVSNHGFDKKYPPGYKVEQTKNWICSVGCDTQPQKPHELHHQEEPVSIALATKGNGRYVGNERQSFPGRNAMSQMMQLAPGHYPSSRQQQHHHELILNSTTVRSSFSTSNSTVSAAKDTVTVSPSFQRTRAATNTGTCDDNKDQERHEDCLNGELDHQEKTLELFPRRKEGFCNNGGDDGKEKESAIHCFYEFLPLKN	ATGTGGATGATGGGTTACAACGAAGGAGGTGCAGATTCCTTCAACGGAGGAAGAAAACTTCGTCCTCTCATCCCACGCCTCTCCTCTTGCCCCAGTGCCGCCGCAAACACCAACTCCGACCACCGCTTTAACCTTGGTCTCCCCCCCCCCCCCTCCCCCCTCCACAAAATATTATATTTTCTAATTTCCGTTAATGCTCATTTTTCTTCTTTTTTAAATTAAGTTTTCTAAATGTTCTGTTTCTAGAGAAAGAGCAATGCTCATTCTTTTTTCTTGCTTGTTATAATTTGTAAAGCAGTGATGACTACAATGACGGCTGAGCAGAACAAAAGGGAGCTCATGAACTCAGAGCATCAACATCCACCTATGATGGTGAGCTCACGGTGGAACCCGACACCG…	ATGTGGATGATGGGTTACAACGAAGGAGGTGCAGATTCCTTCAACGGAGGAAGAAAACTTCGTCCTCTCATCCCACGCCTCTCCTCTTGCCCCAGTGCCGCCGCAAACACCAACTCCGACCACCGCTTTAACCTTGTGATGACTACAATGACGGCTGAGCAGAACAAAAGGGAGCTCATGAACTCAGAGCATCAACATCCACCTATGATGGTGAGCTCACGGTGGAACCCGACACCGGATCAGTTAAAAGCTCTTGAAGAGCTTTACCAACAAGGAACTAGAACTCCTTCTGCCGACCATATCCAACAAATCACCGCGCAGCTACGTAGGTACGGAAAGATCGAAGGCAAAAATGTTTTCTATTGGTTCCAAAACCACAAAGCACGTGAACGCCAAAAA…
	Bol015487	BoWOX07	chrC02	MEKEGKAGTASSSRWNPTKEQITLLENLYKEGIRTPSADQIQQITGRLRVHGHIEGKNVFYWFQNHKARQRQKQKQERIAYFNRLLHKTSRFFRPPLCSNVGCVSPYYLQQVGDHHNQHGHGSVYRHSNNVMNPSGGYDKRTITDHKKQLSDITTTAARMSMSSSSLRFDRFALRDHGYNGEDINVNSNEPKTLPLFPLQPLDAASEDGVGNSKFSPGRDSPVTCFGDGGGREQPFIDFFSGGSSRFANSANGL	ATGGAAAAGGAAGGGAAGGCAGGAACGGCAAGCAGTTCAAGGTGGAACCCAACGAAAGAACAAATAACGCTTCTTGAGAATCTTTACAAGGAAGGGATACGAACACCAAGCGCCGATCAGATACAGCAAATCACCGGTAGGCTCCGTGTGCACGGACATATAGAGGGTAAAAACGTCTTTTACTGGTTCCAGAACCATAAGGCTAGACAACGCCAAAAGCAGAAACAGGAGCGCATCGCTTACTTCAATCGTCTCCTCCACAAAACCTCCCGTTTCTTCCGCCCACCGCTTTGCTCAAACGGCACGTAGTTCTTCTCCATATTTTCTCTTTTACCTTTCTTATTGATCACGTAAAATATAATATGTACTGAAATCTAGTACACAAAACATATATAATCG…	ATGGAAAAGGAAGGGAAGGCAGGAACGGCAAGCAGTTCAAGGTGGAACCCAACGAAAGAACAAATAACGCTTCTTGAGAATCTTTACAAGGAAGGGATACGAACACCAAGCGCCGATCAGATACAGCAAATCACCGGTAGGCTCCGTGTGCACGGACATATAGAGGGTAAAAACGTCTTTTACTGGTTCCAGAACCATAAGGCTAGACAACGCCAAAAGCAGAAACAGGAGCGCATCGCTTACTTCAATCGTCTCCTCCACAAAACCTCCCGTTTCTTCCGCCCACCGCTTTGCTCAAACGTGGGTTGTGTTAGTCCGTATTATTTACAGCAAGTAGGTGATCATCACAATCAACATGGGCATGGAAGTGTATACAGACACAGTAACAATGTGATGAAT…
	Bol016371	BoWOX08	Scaffold000156_P2	MMELDNQQQPNPMKVMTDEQLETLRKQIAIYATICERLVEMHKTLTSQQDLAAGGRMVSLYADPSIGHKMTARQRWTPTPMQLQILERLFDQDTGTPSKQKIKDLTEELSQHGQIAEQNICNWFQNRRARSKRKQHCGVGSSNNKNGEGEVETETETLNEKRKRPESLFVVLHDGNNNNVIGTTTTTSPRLEDLCFQSPEMSSDLHLLGVQSNPNYDMAG	ATGATGGAGTTGGATAATCAGCAGCAACCCAACCCAATGAAGGTGATGAC CGACGAGCAGCTTGAAACTCTGAGGAAACAGATTGCTATCTACGCCACCA TTTGTGAACGTCTCGTTGAGATGCACAAAACCCTCACTTCTCAACAAGAT CTTGCAGCAGGAGGGAGAATGGTAAGTCTATATGCAGACCCAAGTATTGG TCACAAGATGACAGCTAGGCAGAGGTGGACTCCGACGCCAATGCAGCTTC AGATTCTGGAGCGTTTATTCGATCAAGACACAGGAACACCGAGCAAACAA AAGATCAAAGACCTAACCGAAGAGCTTAGCCAACACGGTCAGATTGCTGA ACAAAACATCTGCAATTGGTTCCAGAACCGGCGTGCTCGTTC…	ATGATGGAGTTGGATAATCAGCAGCAACCCAACCCAATGAAGGTGATGACCGACGAGCAGCTTGAAACTCTGAGGAAACAGATTGCTATCTACGCCACCATTTGTGAACGTCTCGTTGAGATGCACAAAACCCTCACTTCTCAACAAGATCTTGCAGCAGGAGGGAGAATGGTAAGTCTATATGCAGACCCAAGTATTGGTCACAAGATGACAGCTAGGCAGAGGTGGACTCCGACGCCAATGCAGCTTCAGATTCTGGAGCGTTTATTCGATCAAGACACAGGAACACCGAGCAAACAAAAGATCAAAGACCTAACCGAAGAGCTTAGCCAACACGGTCAGATTGCTGAACAAAACATCTGCAATTGGTTCCAGAACCGGCGTGCTCGTTCCAAGAGG…
	Bol017313	BoWOX09	chrC09	MENEGSAGTGSSPRWNPTKEQITLLENLYKQGIRTPSADQIQQITGRLRAHGHIEGKNVFYWFQNHKARQRQKQKQDRISSFNSLLHKTSRFFHPIPCSNVGCVNPYYLHQVRDHHDQHGSVYRQDLHSSKVMLPSGGYEKRTTTDHKKHVSDITTTTARMSMSSSSLRFDRFALDNHGYFSEGINVNTNGLKTLPLFPLQPLDAANDSGVGNSSFSLRHDSPVTYCGDDGGRGQPFIDFFSSGSSRFDNSGNGL	ATGGAAAACGAAGGGAGCGCAGGAACGGGAAGCAGTCCTCGTTGGAACCCAACGAAAGAACAGATAACGTTGCTTGAGAATCTTTACAAGCAGGGGATACGAACACCGAGCGCCGATCAGATACAGCAGATCACCGGTAGGCTTCGAGCACACGGCCATATCGAGGGTAAAAACGTCTTTTACTGGTTCCAAAACCATAAGGCTAGACAACGCCAAAAGCAGAAACAGGATCGCATCTCTTCCTTTAATAGTCTCCTCCACAAAACCTCCCGTTTCTTCCACCCTATTCCTTGCTCAAACGGCACGTAGTTTCTTGTCCCTACTCTTATTTGCATACCCGCATCATTTTATTTTATTTATTTATTTAATTTACATCATTTTATTTTTATTCATATCTTT…	ATGGAAAACGAAGGGAGCGCAGGAACGGGAAGCAGTCCTCGTTGGAACCCAACGAAAGAACAGATAACGTTGCTTGAGAATCTTTACAAGCAGGGGATACGAACACCGAGCGCCGATCAGATACAGCAGATCACCGGTAGGCTTCGAGCACACGGCCATATCGAGGGTAAAAACGTCTTTTACTGGTTCCAAAACCATAAGGCTAGACAACGCCAAAAGCAGAAACAGGATCGCATCTCTTCCTTTAATAGTCTCCTCCACAAAACCTCCCGTTTCTTCCACCCTATTCCTTGCTCAAACGTGGGCTGCGTTAATCCGTACTATTTACATCAAGTAAGAGATCATCATGATCAACATGGAAGTGTATACAGACAAGATCTTCACAGTAGCAAAGTAATG…
	Bol018704	BoWOX10	chrC06	MEWDNQQQPSNNPSSNLQGIDVNGGSGSGGMYVKVMTDEQLETLRKQIAIYATICERLVEMHKTLTSQQDLAGRVGGLYADPTFGHKMTGGRQRWTPTPVQLQILERIFDQGIGTPSKQKIKDITEELSQHGQIAEQNVYNWFQNRRARSKRKQHGGGGGGVGSSSNNNNGESEVEAETETVNEKRKMPESLLVFPDGNKNAIGTTSATSPRPEDLYFQSPEMSSDLDLLGVLSNPRDEHFVGKMGLSESYNMYDHVEDYGM	ATGGAGTGGGACAATCAGCAGCAACCCAGTAACAATCCTTCTTCAAATCTTCAAGGGATCGACGTTAATGGAGGCTCAGGCTCAGGAGGAATGTACGTGAAGGTGATGACCGACGAGCAGCTCGAAACTCTGAGGAAGCAGATTGCTATCTACGCCACCATTTGTGAACGTCTCGTTGAGATGCACAAAACCCTCACTTCTCAACAAGATCTTGCAGGTTCTCAACGTTTCTTGGCGTAATTAAATCTTTTTTTTCTGGAATTCAAAAATAGGTTTTAGTAATCAACCTTGAAACCCTCTGATTGAGCTAGAGTATTTACCTTAGGTGTTTTCTGGTTGATGCTAGTTTTTTATGTACTTCAACTTCAACAACTCTGTTTTCATTTGGTGTTTAGGGAG…	ATGGAGTGGGACAATCAGCAGCAACCCAGTAACAATCCTTCTTCAAATCTTCAAGGGATCGACGTTAATGGAGGCTCAGGCTCAGGAGGAATGTACGTGAAGGTGATGACCGACGAGCAGCTCGAAACTCTGAGGAAGCAGATTGCTATCTACGCCACCATTTGTGAACGTCTCGTTGAGATGCACAAAACCCTCACTTCTCAACAAGATCTTGCAGGGAGAGTGGGAGGTCTATATGCAGACCCAACGTTTGGTCACAAGATGACAGGTGGTAGGCAGAGGTGGACTCCTACTCCAGTTCAGCTTCAGATTCTGGAGCGTATATTCGACCAAGGGATAGGGACACCGAGCAAGCAGAAGATCAAAGACATAACCGAGGAGCTGAGCCAGCACGGTCAG…
	Bol018879	BoWOX11	chrC09	MGYISNNNLINYLAFSTTKPHLLSQCNIIDNDHHQHLINGSENNSAAAASSRWNPTPEQITALEEIYRRGTRTPTTEQIQQIASKLSKYGRIEGKNVFYWFQNHKSRERLKRRRCEGDNDINSVHESLKDVKDSSSGGYRVDQTKIYASFPHTNQQPQNELVLPNLINNEDHCKTEESERASDAGKEAMCGNLVASFVNQEPGEINIEEDRYNVRGEVQEEEEEKTREIRTLNLFPVLENQEKTDWFAEKKKANANRMCYNYRYYYEFMPLKKN	ATGGGCTACATCTCCAACAACAACCTAATCAACTATTTGGCCTTCTCTACTACTAAACCTCATCTTCTATCACAATGTCTCAAAATCCTTACATCTCTATATCTTATATATCAGTCACTGATGAACATGTTTTTGTTTTGTAAGTAGTTTCCTTAAATAGCATTTTGGTTATTGTTACGTTTGATTTTGCAGGCAATATTATCGACAACGATCATCATCAACACCTCATTAACGGCTCAGAAAATAACTCGGCGGCGGCTGCGTCGTCGAGATGGAATCCTACGCCGGAGCAGATCACAGCGCTGGAAGAGATATACAGAAGGGGAACACGGACGCCTACGACAGAACAAATCCAACAGATAGCATCTAAGCTCAGTAAGTATGGCAGAATCGAGGGCA…	ATGGGCTACATCTCCAACAACAACCTAATCAACTATTTGGCCTTCTCTACTACTAAACCTCATCTTCTATCACAATGCAATATTATCGACAACGATCATCATCAACACCTCATTAACGGCTCAGAAAATAACTCGGCGGCGGCTGCGTCGTCGAGATGGAATCCTACGCCGGAGCAGATCACAGCGCTGGAAGAGATATACAGAAGGGGAACACGGACGCCTACGACAGAACAAATCCAACAGATAGCATCTAAGCTCAGTAAGTATGGCAGAATCGAGGGCAAAAACGTTTTCTATTGGTTTCAGAACCACAAGTCTAGAGAGAGACTTAAGCGACGCCGTTGTGAAGGAGATAATGATATTAACAGCGTTCATGAATCACTTAAAGACGTCAAGGAT…
	Bol019774	BoWOX12	chrC09	MDQEGSPQSRQGRSPSATSNSTEPVRTRWSPKPEQILILESIFNSGIVNPPKDETVRIRKMLEKFGAVGDANVFYWFQNRRSRSRRRQRQLQAANAAAIATRGVEDPQHMTTMSMHHPYSNNEIDLGFGSCSNSSANYLFNESSSQVSSFLLGLSSSSTNGGCESNNSMADLFTMYGHESDHHHFHHPQHSSNDASIPSPSDQNSNIHYQQGLMTVFINGVPTEVTNGAIDMKAMFGEDLVLLHSSGLPLPTDEFGFLISLQHGQSYFLTFLCSSV	ATGGATCAAGAAGGATCACCACAAAGTAGGCAAGGTCGTTCTCCCTCCGCCACATCGAACTCTACGGAACCGGTCCGGACACGTTGGTCACCTAAACCGGAGCAAATCTTGATACTCGAATCCATCTTCAACAGTGGTATTGTTAACCCACCAAAAGATGAAACGGTAAGGATAAGAAAGATGCTAGAAAAATTTGGTGCAGTGGGAGACGCAAACGTCTTCTACTGGTTTCAAAACCGGCGGTCACGATCTCGCCGGAGACAGCGGCAACTTCAAGCCGCCAATGCTGCAGCCATCGCCACCAGAGGAGTCGAAGACCCCCAGCACATGACTACCATGAGCATGCATCATCCTTATAGCAACAACGAGATTGATTTGGGATTTGGAAGTTGTAGCAAC…	ATGGATCAAGAAGGATCACCACAAAGTAGGCAAGGTCGTTCTCCCTCCGCCACATCGAACTCTACGGAACCGGTCCGGACACGTTGGTCACCTAAACCGGAGCAAATCTTGATACTCGAATCCATCTTCAACAGTGGTATTGTTAACCCACCAAAAGATGAAACGGTAAGGATAAGAAAGATGCTAGAAAAATTTGGTGCAGTGGGAGACGCAAACGTCTTCTACTGGTTTCAAAACCGGCGGTCACGATCTCGCCGGAGACAGCGGCAACTTCAAGCCGCCAATGCTGCAGCCATCGCCACCAGAGGAGTCGAAGACCCCCAGCACATGACTACCATGAGCATGCATCATCCTTATAGCAACAACGAGATTGATTTGGGATTTGGAAGTTGTAGCAAC…
	Bol021367	BoWOX13	chrC02	MNQEESSQNPTGQCRSPSAPFNSTAPVRSRWSPKPEQILILESIFNSGIVNPPKDETVRIRKMLEQFGAVGDANVFYWFQNRRSRSRRRQRQLQAATAAAVTSRGAEDQQHMTTMSMHHPYSNNEINLGFGSCSNSSANYFFNDPSSQVSSFLLGHSSSSSNGGCESNSGMENLFTMYGHESDHPHLHQHNPNDATNSNPSDQNSSSHYQQGLMTVFVNGVPTEVTEGALIDMKAMFGEDLALMHSSGLPLPIDEFGLLMHSLQHGQSYFLVTQFTSLLII	ATGAATCAAGAAGAATCATCACAAAACCCTACCGGGCAGTGCCGTTCTCCCTCTGCACCCTTTAATTCTACCGCACCGGTCCGGTCCCGTTGGTCACCTAAACCGGAGCAAATCTTGATACTCGAATCTATCTTCAACAGTGGTATTGTTAACCCACCAAAAGACGAAACGGTGAGGATAAGAAAGATGCTTGAGCAATTTGGTGCAGTGGGTGACGCAAACGTCTTCTACTGGTTTCAAAACCGACGTTCAAGATCTCGTCGGAGACAGAGGCAGCTACAAGCCGCCACTGCCGCAGCTGTCACTTCCAGAGGAGCTGAAGACCAGCAGCACATGACGACCATGAGCATGCATCATCCTTACAGCAACAACGAGATTAATTTAGGATTTGGAAGTTGT…	ATGAATCAAGAAGAATCATCACAAAACCCTACCGGGCAGTGCCGTTCTCCCTCTGCACCCTTTAATTCTACCGCACCGGTCCGGTCCCGTTGGTCACCTAAACCGGAGCAAATCTTGATACTCGAATCTATCTTCAACAGTGGTATTGTTAACCCACCAAAAGACGAAACGGTGAGGATAAGAAAGATGCTTGAGCAATTTGGTGCAGTGGGTGACGCAAACGTCTTCTACTGGTTTCAAAACCGACGTTCAAGATCTCGTCGGAGACAGAGGCAGCTACAAGCCGCCACTGCCGCAGCTGTCACTTCCAGAGGAGCTGAAGACCAGCAGCACATGACGACCATGAGCATGCATCATCCTTACAGCAACAACGAGATTAATTTAGGATTTGGAAGTTGT…
	Bol022811	BoWOX14	chrC02	MSSSNKNWPSMFKSKPCNKHHHRDVDTPSSMPYSNCNIPSPFSSDRVPDPKPRWNPKPEQIRILESIFNSGIVNPPREEIQRIRTRLQEYGQIGDANVFYWFQNRKSRAKHKLRVLKKNPKMLGCNPSKTRKEKIISPSDNPTDPCFGLVNHETGLFPGQNNELVITEPASFLYPDDNNPSLTQSAFGFGGFVVPVVAEERLELAGTSNGVNMNIPEINFGGGENGYFPNSVPVTVPLTINQSQVLSGGGDIGDYVSPVRLTVFINDMPFDVAAGLFNVKEAFGNNAMLINSFGQPILTDEFGVTFQPLQNGAVYYLVSF	ATGTCCTCCTCAAACAAAAACTGGCCTAGCATGTTCAAATCCAAACCCTGCAACAAACATCATCATCGTGACGTGGATACTCCATCTAGCATGCCCTATTCTAATTGCAACATACCTTCTCCTTTTTCCTCAGGTTATTTATACATTGTTGTTTTCATGTATATAATAAACCGCGTATGACTAGAAACAAGCTATATAATGTTGTATATATATACGTTAAGACATGCATGATGATTTGTAAATGGATCTGTGAATCAGATCGTGTACCGGATCCTAAACCGAGATGGAATCCTAAACCGGAACAGATTCGGATACTCGAATCAATATTCAATTCGGGTATTGTTAATCCACCTAGAGAAGAGATTCAAAGAATCCGAACTCGACTTCAGGAATACGGTC…	ATGTCCTCCTCAAACAAAAACTGGCCTAGCATGTTCAAATCCAAACCCTGCAACAAACATCATCATCGTGACGTGGATACTCCATCTAGCATGCCCTATTCTAATTGCAACATACCTTCTCCTTTTTCCTCAGATCGTGTACCGGATCCTAAACCGAGATGGAATCCTAAACCGGAACAGATTCGGATACTCGAATCAATATTCAATTCGGGTATTGTTAATCCACCTAGAGAAGAGATTCAAAGAATCCGAACTCGACTTCAGGAATACGGTCAGATCGGAGACGCAAATGTTTTTTACTGGTTTCAGAACCGGAAATCACGGGCAAAACATAAGCTACGTGTTCTTAAAAAAAACCCTAAAATGCTCGGTTGTAACCCTAGCAAGACCAGGAAGGAA…
	Bol022905	BoWOX15	chrC03	MWMMGYNEGGADSFNGGRKLRPLMPRLSSCPTATANTNSDHRFNMALVTTMTAEQNKRELMMLNSEPQHPPAMVSSRWNPTPDQLKALEELYQQGTRTPSADHIQQITAQLRRYGKIEGKNVFYWFQNHKARERQKRRRQMENGHDESVVTTTSLVSNQGFDKKDSKGYKVEQTKNWICSVGCDTQQEKPHDHHHQEEPVSIAMVATKRNGRHGGDEIQSFPVRSARWHMMQLPPGLYPSSQHHHNHHQLNLNSTTVSLNLSTSNSNVSAPKDTVTFSPSFLRTRGARNTDACDDNKDQEQHEDCSNGELEHQEHTLELFPLRKEGFCSNGGKEKESGIQCFYEFLPLKN	ATGTGGATGATGGGTTACAACGAAGGAGGAGCAGATTCCTTCAACGGAGGAAGAAAGCTTCGTCCTCTCATGCCTCGCCTCTCTTCTTGCCCCACCGCCACCGCAAACACCAACTCCGACCACCGCTTTAATATGGGTATCTCTCTCTTTCTCCCCCACAAAATATATAGTTCTCTTTCTAGTTTCGATTAATGCTCATTTTCTTATTAGTACTATTTTTTTTGTAATTTTACCGCATCTAGAGAAAGGTTAATGCTCATTTCTTGGTTGTTATGATTTGTAAAGCATTGGTGACAACAATGACGGCGGAGCAGAACAAGAGGGAGTTGATGATGCTAAACTCAGAGCCTCAACATCCACCAGCAATGGTGAGCTCACGGTGGAATCCGACACCGGATC…	ATGTGGATGATGGGTTACAACGAAGGAGGAGCAGATTCCTTCAACGGAGGAAGAAAGCTTCGTCCTCTCATGCCTCGCCTCTCTTCTTGCCCCACCGCCACCGCAAACACCAACTCCGACCACCGCTTTAATATGGCATTGGTGACAACAATGACGGCGGAGCAGAACAAGAGGGAGTTGATGATGCTAAACTCAGAGCCTCAACATCCACCAGCAATGGTGAGCTCACGGTGGAATCCGACACCGGATCAGTTAAAGGCTCTTGAAGAGCTTTACCAACAAGGAACAAGAACTCCTTCGGCCGACCATATCCAACAAATCACCGCGCAGCTACGACGGTACGGGAAGATAGAAGGCAAAAACGTTTTCTATTGGTTCCAAAACCACAAAGCCCGCGAA…
	Bol024490	BoWOX16	chrC02	MSSEGFSIKARGLGNNNNMGGGGTGTKCGRWNPTVEQVKLLTDLFKAGLRTPSTDQIQKISTELSVYGKIESKNVFYWFQNHKARERQKRRKISTVDYDHRQDTNLSLSHRHNPCHHQTPPKDTFGGREEEENVIETLQLFPLSKVERANITAASYNEYIREHVNTTVFSTYSSCGAEMEHPPLDLRLSFL	ATGTCGTCGGAAGGATTCTCCATTAAAGCTAGAGGCTTAGGTAACAATAACAACATGGGAGGTGGAGGAACGGGGACTAAGTGTGGACGGTGGAATCCAACGGTGGAGCAAGTGAAACTTCTGACGGATCTGTTCAAGGCGGGGCTACGAACACCAAGCACCGACCAGATTCAAAAGATCTCTACGGAGCTGAGTGTCTACGGTAAGATCGAGAGCAAGAACGTGTTCTATTGGTTCCAAAACCATAAAGCTAGGGAAAGACAAAAGCGTCGTAAAATCTCCACCGTCGATTACGATCATCGTCAAGACACAAATCTCTCTCTTTCACATCGACACAACCCATGTCATCACCAAACACCACCTAAAGGTTAATAAAGATCTATTTACCATTTTTCGACA…	ATGTCGTCGGAAGGATTCTCCATTAAAGCTAGAGGCTTAGGTAACAATAACAACATGGGAGGTGGAGGAACGGGGACTAAGTGTGGACGGTGGAATCCAACGGTGGAGCAAGTGAAACTTCTGACGGATCTGTTCAAGGCGGGGCTACGAACACCAAGCACCGACCAGATTCAAAAGATCTCTACGGAGCTGAGTGTCTACGGTAAGATCGAGAGCAAGAACGTGTTCTATTGGTTCCAAAACCATAAAGCTAGGGAAAGACAAAAGCGTCGTAAAATCTCCACCGTCGATTACGATCATCGTCAAGACACAAATCTCTCTCTTTCACATCGACACAACCCATGTCATCACCAAACACCACCTAAAGATACTTTCGGCGGCCGTGAAGAAGAGGAGAAT…
	Bol025403	BoWOX17	chrC04	MDGGSQNGAYDGRVMTEEQMEILSKQIAIYAAICRQLVSLHESFSSKLPLSSGVDPTGGGYFDSMGASPSTYKISHRHRWTPTSMQLQILESIYEEGSGTPKPQRIEEITLELSQHGQVMDKNVYNWFQNRRARSKRKQPQAMTTTTVQTVDAVAATEERSYGDSGGDMAFQSDASGTVKAASRDYGRVYSCGLQDPDSVLGSLTHEIKEVGPDGQEGYTLFSGFVFVVGNGPDLGIFLFDQGIEILTEAIAACTETIDQHKGKLVVKETPRARTEHMAKLRMDDEEISGDEEEDTGMGEVDIEGAGIVE	ATGGATGGAGGGAGCCAAAACGGTGCTTATGATGGTAGAGTTATGACGGAGGAGCAAATGGAGATTCTCAGTAAGCAGATCGCCATTTACGCCGCCATTTGTAGGCAGCTCGTTTCCCTCCACGAGTCTTTCTCTTCTAAACTTCCCCTCTCATCAGGTACTACGTGAAAACATCGTGACCAAACTTACCGAGATGTTAATAACTTTCGGTTAAGAAGGCGAAAACTGCGTCTGCATTTGTAATACGTTTACGTCATACGAAATCAAAACGCTTTTCTCAATGTCCACTGCAACCTTAACTCAAGGTTGAACGTGTGTCCTTTAGTTTAGGCATTAATAGACGTTAGTTCCTTTAAATTATATTTACCTTCCTAACGTAAAACATATAGATCATCAATA…	ATGGATGGAGGGAGCCAAAACGGTGCTTATGATGGTAGAGTTATGACGGAGGAGCAAATGGAGATTCTCAGTAAGCAGATCGCCATTTACGCCGCCATTTGTAGGCAGCTCGTTTCCCTCCACGAGTCTTTCTCTTCTAAACTTCCCCTCTCATCAGGAGTGGATCCAACCGGAGGTGGATACTTTGATTCGATGGGGGCTTCGCCAAGCACTTATAAAATATCTCATCGGCATCGTTGGACTCCGACATCGATGCAACTTCAGATTCTCGAAAGCATTTACGAGGAAGGAAGCGGAACACCAAAACCACAGAGGATTGAAGAGATCACGTTGGAGCTGTCTCAACACGGACAGGTCATGGACAAAAATGTATACAACTGGTTTCAAAACCGACGAGCT…
	Bol025459	BoWOX18	Scaffold000087_P1	MDGGSQNGAYDGRVMTEEQMEILSKQIAIYAAICGQLVSLHESLSSKLPLSSGVDPTGGGYFDSMGASPSTYKISHRHRWTPTSMQLQILESIYEEGSGTPKPQRIEEITLELSQHGQVMDKNVYNWFQNRRARSKRKQPQAMTTTTVQTVDAVAATEERSYGDSGGFESYDHILFPSTDFGIEHLLDGGIFRER	ATGGATGGAGGGAGCCAAAACGGTGCTTATGATGGTAGAGTTATGACGGAGGAGCAAATGGAGATTCTCAGTAAGCAGATCGCCATTTACGCCGCCATTTGTAGGCAGCTCGTTTCCCTCCACGAGTCTTTCTCTTCTAAACTTCCCCTCTCATCAGGTACTACGTGAAAACATCGTGACCAAACTTACCGAGATGTTAATAACTTTCGGTTAAGAAGGCGAAAACTGCGTCTGCATTTGTAATACGTTTACGTCATACGAAATCAAAACGCTTTTCTCAATGTCCACTGCAACCTTAACTCAAGGTTGAACGTGTGTCCTTTAGTTTAGGCATTAATAGACGTTAGTTCCTTTAAATTATATTTACCTTCCTAACGTAAAACATATAGATCATCAATA…	ATGGATGGAGGGAGCCAAAACGGTGCTTATGATGGTAGAGTTATGACGGAGGAGCAAATGGAGATTCTCAGTAAGCAGATCGCCATTTACGCCGCCATTTGTGGGCAGCTCGTTTCCCTCCACGAGTCTCTCTCTTCTAAACTTCCCCTCTCATCAGGAGTGGATCCAACCGGAGGTGGATACTTTGATTCGATGGGGGCTTCGCCAAGCACTTATAAAATATCTCATCGGCATCGTTGGACTCCGACATCGATGCAACTTCAGATTCTCGAAAGCATTTACGAGGAAGGAAGCGGAACACCAAAACCACAGAGGATTGAAGAGATCACGTTGGAGCTGTCTCAACACGGACAGGTCATGGACAAAAATGTATACAACTGGTTTCAAAACCGACGAGCT…
	Bol026982	BoWOX19	chrC05	MERENQNGAYVGRGVMTEEQMETLRKQIAVYAVICEQLALLHNSLSSFQPLSSGINPNGDGYFNPMVASSSAQRISTRNRWTPTSTQLQILESIYEEKSGTPNRRRIREIATELSEHGQITETNVYNWFQNRRARSKRKQPQTMATTDQAEDAAVTTDEKRSCGDSGGFESYEHILFPSPDLGIEHLLSRGELSGDFNSYTIADIKYKE	ATGGAGAGAGAGAACCAAAACGGTGCGTATGTTGGAAGAGGAGTTATGACGGAGGAGCAGATGGAGACTCTCCGTAAGCAGATCGCCGTTTACGCCGTCATTTGTGAACAGCTAGCTCTCCTCCACAACTCTCTCTCTTCTTTCCAACCTCTCTCCTCAGGTACACTTGTTTTCTCTCTACATATAGTGTTTGTAAACGCGGCGCTGCTACTTTAGTGTAAACTGCGTTCGGAAACGATTGGTCTGAACTAGAGTTATTAGCGATTTGCAAACGCATTTTGCGATTACGTTAATACATATTTATACTTGGAAGAAACTTAAGGCTCACGTGTAGGAATAAATCCGAACGGTGATGGATACTTTAATCCGATGGTGGCATCATCAAGCGCTCAGAGGATA…	ATGGAGAGAGAGAACCAAAACGGTGCGTATGTTGGAAGAGGAGTTATGACGGAGGAGCAGATGGAGACTCTCCGTAAGCAGATCGCCGTTTACGCCGTCATTTGTGAACAGCTAGCTCTCCTCCACAACTCTCTCTCTTCTTTCCAACCTCTCTCCTCAGGAATAAATCCGAACGGTGATGGATACTTTAATCCGATGGTGGCATCATCAAGCGCTCAGAGGATATCGACTAGGAACCGATGGACTCCGACGTCGACGCAGCTTCAAATACTTGAGAGCATTTACGAGGAAAAAAGCGGGACACCGAACCGACGTAGGATCAGAGAGATCGCAACGGAACTGTCTGAACACGGACAGATCACGGAGACAAATGTTTACAACTGGTTTCAGAACCGGCGG…
	Bol027305	BoWOX20	chrC04	MASSNRHWPSMFKSKPHQHQWQHDMNSPLLPSPASHRSSPFTGCEVERSPEPKPRWNPKPEQIRILEAIFNSGLVNPPREEIRRIRAQLQEYGQVGDANVFYWFQNRKSRSKHKLRLLHNHSKHSLPPPQPQPQPQPLSSASSSSSSSSSSSKSTKLPKTKNKKNNNNTNLSLGGGSQMMGVFPPEASFLFPASTDGGFEGIPVSSQLGFFPGDMVEQPKPAPPTVGPCTGILLSEIMNSSVGYGIHNHQQLSEKEDEEMRMKMLQQPQICYAATSDQISSYNNNNNNIMLHVPPTASTTTTSNPLAIVPSTLDQLQVQAGARIRVFINEMEFEVSPGQFNVRDAFGEEVVLINSAGQPIVTDEYGVAIHPLQHGASYYLVLFPSLFVFI	ATGGCTTCCTCGAATAGACACTGGCCAAGCATGTTCAAGTCCAAACCTCATCAACATCAATGGCAACACGACATGAACTCTCCTCTCTTGCCTTCTCCTGCTTCCCACCGCTCCTCTCCCTTCACAGGTTCTTCTGCTTTTAATATATACTTAGAAATTTAAACCCCAAAATTTTTTATATCTTTTTGGAGATTTCTTATCTGATGATATGTGATTTTTGTTAAAGGGTGTGAGGTGGAAAGGAGTCCAGAGCCAAAACCAAGATGGAATCCAAAGCCAGAGCAGATTCGGATACTTGAAGCAATCTTTAACTCAGGGCTGGTGAATCCACCGAGAGAGGAGATCAGAAGGATTAGGGCTCAGCTTCAAGAGTACGGCCAAGTCGGTGACGCTAACGTT…	ATGGCTTCCTCGAATAGACACTGGCCAAGCATGTTCAAGTCCAAACCTCATCAACATCAATGGCAACACGACATGAACTCTCCTCTCTTGCCTTCTCCTGCTTCCCACCGCTCCTCTCCCTTCACAGGGTGTGAGGTGGAAAGGAGTCCAGAGCCAAAACCAAGATGGAATCCAAAGCCAGAGCAGATTCGGATACTTGAAGCAATCTTTAACTCAGGGCTGGTGAATCCACCGAGAGAGGAGATCAGAAGGATTAGGGCTCAGCTTCAAGAGTACGGCCAAGTCGGTGACGCTAACGTTTTCTATTGGTTCCAAAACCGCAAGTCCCGTAGCAAACACAAACTCCGCCTCCTCCATAACCACTCCAAACACTCCCTCCCTCCACCACAACCACAACCA…
	Bol028614	BoWOX21	chrC02	MDQEGSSQSPTGQGRSPSAPSNSTAPSRSRWSPKPEQILILESIFNSGIVNPPKDETVRIRKMLEQFGAVGDTNVFYWFQNRRSRSRRRQRQLQNATAAAVTSRGAEDQQHMTTMSMHHPYRNNEINLGFGSCSNSSANFFFNDPSSQVSSFLLGHSSSSSNGGCVSNNGMENLFTMYGHESDHPHLHQHSSNDATISNPSDQNSSFHYQQGLMTVFINGVPTEVTEGAIDMKAMFGEDLALMHSSGLPLPIDEFGFLMHSLQHGQSYFLVTQFNSLLSI	ATGGATCAAGAAGGATCATCACAAAGCCCTACCGGGCAGGGCCGTTCTCCCTCTGCACCCTCTAATTCTACCGCACCGTCCCGGTCCCGTTGGTCACCTAAACCGGAGCAAATCTTGATACTCGAATCCATTTTCAACAGTGGTATTGTCAACCCACCAAAAGACGAAACAGTGAGGATAAGAAAAATGCTTGAGCAATTTGGTGCAGTGGGTGACACAAACGTTTTCTACTGGTTTCAAAACCGACGTTCAAGATCTCGCCGGAGACAGCGGCAGCTTCAAAACGCTACTGCCGCAGCCGTCACTTCCAGAGGAGCTGAAGACCAGCAGCACATGACGACCATGAGCATGCATCATCCTTACAGAAACAACGAGATTAATTTGGGATTTGGAAGTTGT…	ATGGATCAAGAAGGATCATCACAAAGCCCTACCGGGCAGGGCCGTTCTCCCTCTGCACCCTCTAATTCTACCGCACCGTCCCGGTCCCGTTGGTCACCTAAACCGGAGCAAATCTTGATACTCGAATCCATTTTCAACAGTGGTATTGTCAACCCACCAAAAGACGAAACAGTGAGGATAAGAAAAATGCTTGAGCAATTTGGTGCAGTGGGTGACACAAACGTTTTCTACTGGTTTCAAAACCGACGTTCAAGATCTCGCCGGAGACAGCGGCAGCTTCAAAACGCTACTGCCGCAGCCGTCACTTCCAGAGGAGCTGAAGACCAGCAGCACATGACGACCATGAGCATGCATCATCCTTACAGAAACAACGAGATTAATTTGGGATTTGGAAGTTGT…
	Bol029067	BoWOX22	chrC01	MMEWDNNQKQQPNNHNSSNLQGIDVSGGGSSSGGMYVKVMTDEQLETLRKQIAIYATICDRLVEMHKTLTSQQDLAGGRLGGLYVDPTIGHKMTARQRWTPTPVQLQILERIFDQGTGTPSKQKIKDITEELSQHGQISEQNVYNWFQNRRARSKRKQHGGGGGIGGSNNNNGESEVETEAETLNGKRKMPESLRVLPNGNNGIGTTTGTSPRPEDLCFQSPEMSSDLHLLGVLSNPRDDHLVGKMGLSESYNLYDHVEDYGMSG	ATGATGGAGTGGGATAACAATCAAAAGCAGCAACCCAACAACCACAACTCCTCAAATCTCCAGGGGATCGACGTTAGTGGCGGCGGCTCCAGCTCAGGAGGAATGTACGTGAAAGTGATGACCGACGAGCAGCTCGAGACTCTGAGGAAGCAGATTGCTATCTACGCCACCATTTGTGATCGTCTCGTTGAGATGCACAAAACCCTCACTTCTCAACAAGATCTTGCAGGTCTTCTCTTCCTTTCCTCTGTTCATATAGAATTGGAAAAAAGTTTCCTTTTTTCTTTGCTGTGATTTTATTTTATTTTTCAGAATTTTGGTTTGGTTTTGATTGATTCTTCTGTTTGGTGAAATGGGCACTTGTAAATTCTCTACCTTTATAACACTTAGCAGTTCAAA…	ATGATGGAGTGGGATAACAATCAAAAGCAGCAACCCAACAACCACAACTCCTCAAATCTCCAGGGGATCGACGTTAGTGGCGGCGGCTCCAGCTCAGGAGGAATGTACGTGAAAGTGATGACCGACGAGCAGCTCGAGACTCTGAGGAAGCAGATTGCTATCTACGCCACCATTTGTGATCGTCTCGTTGAGATGCACAAAACCCTCACTTCTCAACAAGATCTTGCAGGAGGGAGACTGGGAGGTCTATATGTAGACCCAACCATTGGTCACAAGATGACAGCTAGGCAGAGGTGGACTCCTACCCCCGTGCAGCTTCAGATTCTGGAGCGTATATTCGACCAAGGCACGGGAACGCCGAGTAAGCAAAAGATCAAAGACATAACCGAAGAGCTTAGC…
	Bol031538	BoWOX23	chrC08	MNDIRNDEQIITGSTEEPKEKEKYMHSRWNPTPEQTMVLEEVYSSGTRTPTTQQIQEIASELQNYGRIEGKNVFYWFQNHKSRERLKRRRGDQQGVTTISNVHEETLRKDNVVVDTANKDSSSVSRRRGDHRVIHTRTCLCPSPTHPPKNSIDDGKREVYKRGLEEEKETTSQNQIHPSNTSDFNYHLITASKPSQEEEQQYKLNDDEEETRKSRTLDLFPVIENQETIGFEEKNTKPNQLYCNYCYYYEFMPLMN	ATGAACGACATCAGAAATGATGAACAGATCATAACCGGATCCACAGAGGAACCCAAAGAGAAGGAAAAATACATGCATTCACGGTGGAATCCGACACCTGAGCAGACGATGGTGCTTGAGGAGGTTTACAGCAGCGGAACACGGACGCCGACGACACAACAGATCCAAGAGATTGCATCTGAGCTCCAAAATTATGGGAGAATTGAAGGAAAGAACGTTTTCTACTGGTTCCAAAACCATAAGTCAAGGGAGAGGCTGAAACGACGCCGTGGTGATCAGCAAGGAGTTACTACTATTAGTAACGTTCATGAAGAAACTCTGCGCAAGGACAACGTCGTTGTAGATACGGCAAACAAGGATTCATCATCAGGTAATCTCAGTTTCAACCTATTTGAGTTT…	ATGAACGACATCAGAAATGATGAACAGATCATAACCGGATCCACAGAGGAACCCAAAGAGAAGGAAAAATACATGCATTCACGGTGGAATCCGACACCTGAGCAGACGATGGTGCTTGAGGAGGTTTACAGCAGCGGAACACGGACGCCGACGACACAACAGATCCAAGAGATTGCATCTGAGCTCCAAAATTATGGGAGAATTGAAGGAAAGAACGTTTTCTACTGGTTCCAAAACCATAAGTCAAGGGAGAGGCTGAAACGACGCCGTGGTGATCAGCAAGGAGTTACTACTATTAGTAACGTTCATGAAGAAACTCTGCGCAAGGACAACGTCGTTGTAGATACGGCAAACAAGGATTCATCATCAGTCTCGAGAAGGAGAGGTGATCATCGAGTT…
	Bol032947	BoWOX24	chrC07	MSPVASTRWCPTTEQLMILEEMYRTGIRTPNAVQIQQITAHLALYGRIEGKNVFYWFQNHKARDRQKLRKKLAKQLHQQQLQQIKLKPISMVSDIIDHHNPYYHNHHRPYDHMSFACCSQPPPGIGVEVQSKVVNEYYYNKSGPGDMLMQKPITGQNSSYDRDWMMMMDMGPRPSYSSSSPIPCCNMMMNSPEIPPKTLELFPVSSINSKQDSSKL	ATGAGTCCGGTGGCTTCAACAAGGTGGTGTCCGACCACGGAGCAACTGATGATCCTGGAAGAAATGTACCGGACCGGTATACGGACTCCTAATGCGGTGCAGATACAACAGATCACAGCACACTTAGCTTTGTATGGACGTATTGAGGGCAAAAACGTGTTTTACTGGTTTCAGAACCATAAGGCAAGAGATAGACAGAAGCTGAGGAAGAAACTCGCTAAGCAACTTCACCAACAACAACTACAACAAATTAAACTCAAACCAATATCGATGGTATCTGACATCATCGATCATCACAATCCTTACTACCATAATCACCATCGTCCGTATGATCATATGTCTTTCGCTTGCTGCTCTCAGCCTCCTCCCGTTTGTCTTTCTTATCAGGTACTCCCTCCG…	ATGAGTCCGGTGGCTTCAACAAGGTGGTGTCCGACCACGGAGCAACTGATGATCCTGGAAGAAATGTACCGGACCGGTATACGGACTCCTAATGCGGTGCAGATACAACAGATCACAGCACACTTAGCTTTGTATGGACGTATTGAGGGCAAAAACGTGTTTTACTGGTTTCAGAACCATAAGGCAAGAGATAGACAGAAGCTGAGGAAGAAACTCGCTAAGCAACTTCACCAACAACAACTACAACAAATTAAACTCAAACCAATATCGATGGTATCTGACATCATCGATCATCACAATCCTTACTACCATAATCACCATCGTCCGTATGATCATATGTCTTTCGCTTGCTGCTCTCAGCCTCCTCCCGGAATTGGAGTAGAAGTTCAAAGCAAAGTG…
	Bol033227	BoWOX25	chrC04	MSPVAATRWCPTPEQLMLLEEMYRSGIRTPNAVQIQQITAHLAFYGRIEGKNVFYWFQNHKARDRQKLRKKLAKQLHQQQHHLQLQLQQIQPKPISMMSQPLSNIIDHHNHYHHHYNHHRPYDHMSFACCSQPSPICLSHQGIGVEAQSKVASEHYCNKSGGDEMLMQKPITGQNTSYGRDWMMMMDMGPRPSYPSSSSVPVPYCNMMMNSPKIPLKTLELFPISSINSKHDSSKL	ATGAGTCCAGTGGCTGCAACGAGGTGGTGCCCGACGCCGGAGCAACTGATGCTCTTGGAAGAGATGTACCGGAGCGGCATACGGACTCCTAATGCGGTGCAGATACAACAAATCACAGCTCACTTAGCTTTTTATGGACGTATCGAAGGCAAAAACGTCTTTTACTGGTTTCAGAACCATAAGGCGAGAGATAGACAGAAGCTGAGGAAGAAACTCGCTAAGCAACTTCACCAACAACAACATCATCTCCAACTCCAGCTCCAACAAATCCAGCCCAAACCAATATCGATGATGTCTCAACCACTTAGTAACATCATTGATCATCATAACCATTACCACCATCATTATAATCATCATCGTCCTTATGATCATATGTCTTTCGCTTGCTGCTCTCAGCCT…	ATGAGTCCAGTGGCTGCAACGAGGTGGTGCCCGACGCCGGAGCAACTGATGCTCTTGGAAGAGATGTACCGGAGCGGCATACGGACTCCTAATGCGGTGCAGATACAACAAATCACAGCTCACTTAGCTTTTTATGGACGTATCGAAGGCAAAAACGTCTTTTACTGGTTTCAGAACCATAAGGCGAGAGATAGACAGAAGCTGAGGAAGAAACTCGCTAAGCAACTTCACCAACAACAACATCATCTCCAACTCCAGCTCCAACAAATCCAGCCCAAACCAATATCGATGATGTCTCAACCACTTAGTAACATCATTGATCATCATAACCATTACCACCATCATTATAATCATCATCGTCCTTATGATCATATGTCTTTCGCTTGCTGCTCTCAGCCT…
	Bol036992	BoWOX26	chrC06	MASSNRHWPSMFKSKPHHHQWQHDINSPPLPSSASHRSSPFSGCEVERSPEPKPRWNPKPEQIRVLEAIFNSGMVNPPREEIRRIRAQLQEYGQVGDANVFYWFQNRKSRSKHKIRLLHKHSLSQPQPQPQQPSSPSSSSSKSTKPHKNKDKNNNTNLSLGGGQMMGMFPSEDAFLFPVSTVGAFGGITASSQLGFLSGDMIEQHKPAHPTVEPCTGYLLSEIMNGNASYGTHHQQHLSDKEDEEMSMKMLQQPQPYAATSHQITSYNNNIILHVPPITPTTSTTTTITTSDPLDIVLSTSDQLQVQVCTRIRVFINEMEFEVSPEPFNVRDAFGEEVVLINSAGQPIVTDEYGVALQPLQHGASYYLVLFPLLVSLIRMSNCCEQTRINSKKTKESKK…	ATGGCTTCCTCGAATAGACACTGGCCAAGCATGTTCAAATCCAAACCTCATCACCATCAATGGCAACACGACATCAACTCTCCTCCCTTGCCTTCTTCTGCTTCCCACCGATCTTCTCCCTTCTCAGGTCCTTCTATACTTCCATATAATATTTAGCAATTGAAACCCAAAACTTTCTGATAATTTTGTTCAAGATAATTCTTTTTTTTTTTAGTTCTAATCTGATGAGATGTGATTTGTTAAAGGGTGTGAGGTGGAGAGGAGTCCAGAGCCAAAACCAAGATGGAATCCGAAGCCAGAGCAGATTCGTGTACTTGAAGCAATCTTCAACTCAGGGATGGTGAATCCACCAAGAGAGGAGATTCGAAGGATTAGGGCTCAGCTTCAAGAATACGGCCA…	ATGGCTTCCTCGAATAGACACTGGCCAAGCATGTTCAAATCCAAACCTCATCACCATCAATGGCAACACGACATCAACTCTCCTCCCTTGCCTTCTTCTGCTTCCCACCGATCTTCTCCCTTCTCAGGGTGTGAGGTGGAGAGGAGTCCAGAGCCAAAACCAAGATGGAATCCGAAGCCAGAGCAGATTCGTGTACTTGAAGCAATCTTCAACTCAGGGATGGTGAATCCACCAAGAGAGGAGATTCGAAGGATTAGGGCTCAGCTTCAAGAATACGGCCAAGTTGGTGACGCCAACGTCTTCTATTGGTTCCAAAACCGCAAGTCTCGTAGCAAACACAAAATACGCCTCCTCCATAAACACTCCCTCTCTCAACCCCAACCTCAACCGCAGCAGCCT…
	Bol037032	BoWOX27	chrC06	MKVHEFSNGFSSWEQHDSPSSLSLSCKRLRPLAPKLSGSPCSPSSSSGVTSATFDLKSFIKPDQTGPRKFEYSIEHQRDLPQVGTHQGGTRWNPTQEQIGILEMLYKGGMRTPNAQQIENITSQLGKYGKIEGKNVFYWFQNHKARERQKQKRNNFISLSCLSSFKTTNINNASVTTKTTTSSNDVIRRDSMVEKGELVEEAEYKRTCRSWGFENLEIDSRRNINSSKNATMATTFNKIIENVTLELFPLHPEGR	ATGAAGGTTCATGAGTTTTCCAATGGGTTTTCGTCCTGGGAACAACATGATTCGCCATCATCCCTTAGCCTAAGCTGCAAACGCCTCCGTCCTCTCGCCCCTAAGCTCTCCGGCAGCCCTTGCTCTCCTTCTTCTTCCTCCGGCGTCACTTCCGCTACTTTCGACCTCAAGAGCTTCATTAAACCCGATCAAACCGGTCCAAGAAAATTTGAATACTCTATTGAACACCAACGAGACCTTCCTCAAGTCAGTTATCTTATTTTACAGTCAGCATATTATTCTATATCCAAAATAATATTATCACAATATTAAGAGTTTTTCAAAATAACCATATACGTAAAACATTGCCTAACTGTAATGACTTAATGGGTTCATGCCGTCTTCTATTATATTAAAATT…	ATGAAGGTTCATGAGTTTTCCAATGGGTTTTCGTCCTGGGAACAACATGATTCGCCATCATCCCTTAGCCTAAGCTGCAAACGCCTCCGTCCTCTCGCCCCTAAGCTCTCCGGCAGCCCTTGCTCTCCTTCTTCTTCCTCCGGCGTCACTTCCGCTACTTTCGACCTCAAGAGCTTCATTAAACCCGATCAAACCGGTCCAAGAAAATTTGAATACTCTATTGAACACCAACGAGACCTTCCTCAAGTGGGGACGCACCAGGGAGGGACAAGGTGGAACCCAACTCAAGAACAGATAGGGATACTTGAGATGTTATACAAAGGTGGAATGCGCACTCCTAACGCGCAACAGATCGAGAACATCACTTCTCAACTCGGTAAATACGGAAAAATTGAAGGA…
	Bol037459	BoWOX28	Scaffold000024	MDQEGSSQSPTGQGRSPSAPSNSTAPSRSRWSPKPEQILILESIFNSGIVNPPKDEIVRIRKMLEQFGAVGDTNVFYWFQNRRSRSRRRQRQLQTATAAAVTSRGAEDQQHMTTMSMHHPYRNNEINLGFGSCSNSSANFFFNDPSSQVSSFLLGHSSSSSNGGCESNNGMENLFTMYGHESDHPHLHQHSSNDATISNPSDQNSSFHYQQGLMTVFINGVPTEVTEGAIDMKAMFGEDLALMHSSGLPLPIDEFGFLMHSLQHGQSYFLVTQFNSLLSI	ATGGATCAAGAAGGATCATCACAAAGCCCTACCGGGCAGGGCCGTTCTCC CTCTGCACCCTCTAATTCTACCGCACCGTCCCGGTCCCGTTGGTCACCTA AACCGGAGCAAATCTTGATACTCGAATCCATTTTCAACAGTGGTATTGTC AACCCACCAAAAGACGAAATAGTGAGGATAAGAAAAATGCTTGAGCAATT TGGTGCAGTGGGTGACACAAACGTTTTCTACTGGTTTCAAAACCGACGTT CAAGATCTCGCCGGAGACAGCGGCAGCTTCAAACCGCTACTGCCGCAGCC GTCACTTCCAGAGGAGCTGAAGACCAGCAGCACATGACGACCATGAGCAT GCATCATCCTTACAGAAACAACGAGATTAATTTGGGATTTGG…	ATGGATCAAGAAGGATCATCACAAAGCCCTACCGGGCAGGGCCGTTCTCCCTCTGCACCCTCTAATTCTACCGCACCGTCCCGGTCCCGTTGGTCACCTAAACCGGAGCAAATCTTGATACTCGAATCCATTTTCAACAGTGGTATTGTCAACCCACCAAAAGACGAAATAGTGAGGATAAGAAAAATGCTTGAGCAATTTGGTGCAGTGGGTGACACAAACGTTTTCTACTGGTTTCAAAACCGACGTTCAAGATCTCGCCGGAGACAGCGGCAGCTTCAAACCGCTACTGCCGCAGCCGTCACTTCCAGAGGAGCTGAAGACCAGCAGCACATGACGACCATGAGCATGCATCATCCTTACAGAAACAACGAGATTAATTTGGGATTTGGAAGTTGT…
	Bol043226	BoWOX29	chrC06	MKVHEFSNGFSSWEQQQESPSSLSCKRFRPLAPKLSGSPSSPPSSSSGVTSATFDLKSFIKPDQAAPTKSHYSLEHKRDFSQVEMHPGGTRWNPTQEQIRILEVLYKGGMRTPNAEQIEHVTSQLGKYGKIEGKNVFYWFQNHKARERQKQKRNNLSLSCQGSLSTTSVSNASVTMKTRTSSSTDFKREPMVMKELLEENEYKRTCRSWGFENLKIESRRNINSSINATIATTFNIDNVTLELFPLHPEGR	ATGAAGGTTCATGAGTTTTCCAATGGGTTTTCGTCTTGGGAGCAGCAACAAGAGTCGCCATCATCCCTTAGCTGCAAACGCTTCCGTCCTCTGGCCCCTAAGCTCTCCGGCAGCCCTTCCTCCCCTCCTTCTTCTTCCTCGGGTGTTACTTCCGCTACTTTCGATCTCAAGAGCTTCATTAAACCCGATCAAGCCGCTCCAACAAAATCTCACTACTCTCTTGAACACAAACGAGACTTTTCTCAAGTCAGTCCCCTTATTTTACATTCAAATTTGATATTTTCAAGTTCAAATTTTTTTTTTGATATTTTCACTTGATATATTCTGTTTTAGTATGAGTTATGCAAAATAGACATTTTCCTTTTCACAAAACGGGGCATATATACCTAAAACATTAAC…	ATGAAGGTTCATGAGTTTTCCAATGGGTTTTCGTCTTGGGAGCAGCAACAAGAGTCGCCATCATCCCTTAGCTGCAAACGCTTCCGTCCTCTGGCCCCTAAGCTCTCCGGCAGCCCTTCCTCCCCTCCTTCTTCTTCCTCGGGTGTTACTTCCGCTACTTTCGATCTCAAGAGCTTCATTAAACCCGATCAAGCCGCTCCAACAAAATCTCACTACTCTCTTGAACACAAACGAGACTTTTCTCAAGTGGAGATGCACCCGGGAGGGACAAGGTGGAACCCAACTCAAGAACAGATAAGAATACTTGAGGTCTTGTACAAAGGTGGAATGCGGACTCCTAACGCGGAACAGATCGAGCACGTAACTTCTCAACTCGGTAAATACGGAAAAATCGAAGGG…
	Bol044014	BoWOX30	chrC09	MSSGEFSIKARGLGNNNNGGGGTGTKCGRWNPTVEQVKLLTDLFKAGLRTPSTDQIQKISMELSFYGKIESKNVFYWFQNHKARERQKRRKISTVDFDHRQDTNLSIPHRDNIRHHQQPPKDTFEACEKEEKVIETLQLFPLSNVERARENTTAARHNEYIREQVNTTVFSTYSSCGAEMEHPPLDLRLSFL	ATGTCGTCAGGAGAATTCTCCATTAAAGCTAGAGGGTTAGGTAATAACAACAACGGAGGTGGAGGAACAGGGACAAAGTGTGGAAGATGGAATCCAACGGTGGAGCAAGTTAAGCTTCTGACGGATCTGTTCAAGGCGGGGCTACGAACACCGAGCACCGATCAGATTCAGAAGATCTCTATGGAACTGAGTTTCTACGGTAAGATCGAAAGCAAGAACGTGTTCTATTGGTTCCAAAACCATAAAGCTAGGGAAAGACAAAAGCGCCGTAAAATCTCCACCGTCGACTTTGATCATCGTCAAGACACAAACCTCTCTATTCCTCATCGAGACAACATACGTCATCATCAACAACCACCTAAAGGTCAATAAAGAGATCTATTTACATATTTTTATTGT…	ATGTCGTCAGGAGAATTCTCCATTAAAGCTAGAGGGTTAGGTAATAACAACAACGGAGGTGGAGGAACAGGGACAAAGTGTGGAAGATGGAATCCAACGGTGGAGCAAGTTAAGCTTCTGACGGATCTGTTCAAGGCGGGGCTACGAACACCGAGCACCGATCAGATTCAGAAGATCTCTATGGAACTGAGTTTCTACGGTAAGATCGAAAGCAAGAACGTGTTCTATTGGTTCCAAAACCATAAAGCTAGGGAAAGACAAAAGCGCCGTAAAATCTCCACCGTCGACTTTGATCATCGTCAAGACACAAACCTCTCTATTCCTCATCGAGACAACATACGTCATCATCAACAACCACCTAAAGATACTTTTGAAGCGTGTGAAAAAGAGGAGAAGGTG…
