# Supplementary material for: Global Analysis of WOX Transcription Factor Gene Family in Brassica napus Reveals Their Stress- and Hormone-Responsive Patterns
Source: Int J Mol Sci. 2018 Nov 5;19(11):3470. doi: 10.3390/ijms19113470 (PMC6274733; doi:10.3390/ijms19113470)
Supplement: Supplementary file 1 [file ijms-19-03470-s001.zip › ijms-372054-SI/Table S3.xlsx]

## Sheet: TableS3
Table S3. miRNA of potential WOX genes targeted in B. napus
Target_Acc.	miRNA_Acc.	Expectation	miRNA_start	miRNA_end	Target_start	Target_end	miRNA_aligned_fragment	Target_aligned_fragment	Inhibition
BnWOX01	bna-miR2111a-5p	5	1	21	137	157	UAAUCUGCAUCCUGAGGUUUA	AGACUCUGAGGAAACAGAUUG	Translation
BnWOX01	bna-miR2111b-5p	5	1	21	137	157	UAAUCUGCAUCCUGAGGUUUA	AGACUCUGAGGAAACAGAUUG	Translation
BnWOX01	bna-miR2111d	5	1	21	137	157	UAAUCUGCAUCCUGAGGUUUA	AGACUCUGAGGAAACAGAUUG	Translation
BnWOX01	bna-miR394a	5	1	20	747	766	UUGGCAUUCUGUCCACCUCC	UGAGGAGUAUGGCAUGUCAG	Cleavage
BnWOX01	bna-miR394b	5	1	20	747	766	UUGGCAUUCUGUCCACCUCC	UGAGGAGUAUGGCAUGUCAG	Cleavage
BnWOX01	bna-miR6028	5	1	21	915	935	UGGAGAGUAAGGACAUUCAGA	GAACAAUGUCCUAUCUCUUUA	Translation
BnWOX03	bna-miR159	5	1	21	325	345	UUUGGAUUGAAGGGAGCUCUA	UCGAGCUCACUUAGAUUUGAC	Translation
BnWOX07	bna-miR2111a-5p	5	1	21	198	218	UAAUCUGCAUCCUGAGGUUUA	AAACUCUGAGGAAGCAGAUUG	Translation
BnWOX07	bna-miR2111b-5p	5	1	21	198	218	UAAUCUGCAUCCUGAGGUUUA	AAACUCUGAGGAAGCAGAUUG	Translation
BnWOX07	bna-miR2111d	5	1	21	198	218	UAAUCUGCAUCCUGAGGUUUA	AAACUCUGAGGAAGCAGAUUG	Translation
BnWOX07	bna-miR2111c	5	1	21	197	218	UAAUCUGCAUCCU-GGGGUUUA	GAAACUCUGAGGAAGCAGAUUG	Translation
BnWOX09	bna-miR394a	5	1	20	132	151	UUGGCAUUCUGUCCACCUCC	UGAGGUGGAAAGGAGUCCAG	Translation
BnWOX09	bna-miR394b	5	1	20	132	151	UUGGCAUUCUGUCCACCUCC	UGAGGUGGAAAGGAGUCCAG	Translation
BnWOX11	bna-miR6029	5	1	21	692	712	UGGGGUUGUGAUUUCAGGCUU	UUGUCUCAAAUCACGGUUUCC	Cleavage
BnWOX11	bna-miR6035	5	1	21	67	87	UGGAGUAGAAAAUGCAGUCGU	CCAAUAGCACUUUCUACUACA	Cleavage
BnWOX14	bna-miR156b	5	1	21	171	191	UUGACAGAAGAUAGAGAGCAC	CAACUCUCUCUCUUCUUUCCA	Cleavage
BnWOX14	bna-miR156c	5	1	21	171	191	UUGACAGAAGAUAGAGAGCAC	CAACUCUCUCUCUUCUUUCCA	Cleavage
BnWOX14	bna-miR156g	5	1	21	171	191	UUGACAGAAGAUAGAGAGCAC	CAACUCUCUCUCUUCUUUCCA	Cleavage
BnWOX15	bna-miR167a	5	1	22	449	469	UGAAGCUGCCAGCAUGAUCUAA	ACAGAUCAUA-UCCCAGCUUCA	Translation
BnWOX15	bna-miR167b	5	1	22	449	469	UGAAGCUGCCAGCAUGAUCUAA	ACAGAUCAUA-UCCCAGCUUCA	Translation
BnWOX15	bna-miR167c	5	1	21	450	469	UGAAGCUGCCAGCAUGAUCUA	CAGAUCAUA-UCCCAGCUUCA	Translation
BnWOX15	bna-miR167d	5	1	20	451	469	UGAAGCUGCCAGCAUGAUCU	AGAUCAUA-UCCCAGCUUCA	Translation
BnWOX18	bna-miR164a	5	1	21	115	135	UGGAGAAGCAGGGCACGUGCA	AGCCCUUGCUCUCCUUCUUCU	Translation
BnWOX18	bna-miR164b	5	1	21	115	135	UGGAGAAGCAGGGCACGUGCG	AGCCCUUGCUCUCCUUCUUCU	Translation
BnWOX18	bna-miR164c	5	1	21	115	135	UGGAGAAGCAGGGCACGUGCG	AGCCCUUGCUCUCCUUCUUCU	Translation
BnWOX18	bna-miR164d	5	1	21	115	135	UGGAGAAGCAGGGCACGUGCG	AGCCCUUGCUCUCCUUCUUCU	Translation
BnWOX19	bna-miR2111a-5p	5	1	21	65	85	UAAUCUGCAUCCUGAGGUUUA	AAACUCUGAGGAAACAGAUUG	Translation
BnWOX19	bna-miR2111b-5p	5	1	21	65	85	UAAUCUGCAUCCUGAGGUUUA	AAACUCUGAGGAAACAGAUUG	Translation
BnWOX19	bna-miR2111d	5	1	21	65	85	UAAUCUGCAUCCUGAGGUUUA	AAACUCUGAGGAAACAGAUUG	Translation
BnWOX19	bna-miR6028	5	1	21	568	588	UGGAGAGUAAGGACAUUCAGA	GCUGAAUAUCUUUGCUUCCCU	Cleavage
BnWOX20	bna-miR156b	5	1	21	962	982	UUGACAGAAGAUAGAGAGCAC	AGGCUCUUGUGCUUCUCUCAA	Translation
BnWOX20	bna-miR156c	5	1	21	962	982	UUGACAGAAGAUAGAGAGCAC	AGGCUCUUGUGCUUCUCUCAA	Translation
BnWOX20	bna-miR156g	5	1	21	962	982	UUGACAGAAGAUAGAGAGCAC	AGGCUCUUGUGCUUCUCUCAA	Translation
BnWOX21	bna-miR394a	5	1	20	625	644	UUGGCAUUCUGUCCACCUCC	GAAGAUGGAUACAAUGUCAG	Translation
BnWOX21	bna-miR394b	5	1	20	625	644	UUGGCAUUCUGUCCACCUCC	GAAGAUGGAUACAAUGUCAG	Translation
BnWOX22	bna-miR6036	5	1	24	851	874	AUAGUACUAGUACUUGCAUGAUCA	UUGUACUGCAACUACUGUUAUUAU	Cleavage
BnWOX23	bna-miR2111a-5p	5	1	21	465	485	UAAUCUGCAUCCUGAGGUUUA	UCAGCCUCUGGAUGCGGCUAA	Cleavage
BnWOX23	bna-miR2111b-5p	5	1	21	465	485	UAAUCUGCAUCCUGAGGUUUA	UCAGCCUCUGGAUGCGGCUAA	Cleavage
BnWOX23	bna-miR2111d	5	1	21	465	485	UAAUCUGCAUCCUGAGGUUUA	UCAGCCUCUGGAUGCGGCUAA	Cleavage
BnWOX29	bna-miR2111a-5p	5	1	21	263	283	UAAUCUGCAUCCUGAGGUUUA	CCGACCAUAUGAAACAGAUUA	Translation
BnWOX29	bna-miR2111b-5p	5	1	21	263	283	UAAUCUGCAUCCUGAGGUUUA	CCGACCAUAUGAAACAGAUUA	Translation
BnWOX29	bna-miR2111c	5	1	21	263	283	UAAUCUGCAUCCUGGGGUUUA	CCGACCAUAUGAAACAGAUUA	Translation
BnWOX29	bna-miR2111d	5	1	21	263	283	UAAUCUGCAUCCUGAGGUUUA	CCGACCAUAUGAAACAGAUUA	Translation
BnWOX31	bna-miR6029	5	1	21	805	826	UGGGGUUGUGA-UUUCAGGCUU	UUGUCUGAAAGUUACAACCUCU	Translation
BnWOX36	bna-miR159	5	1	21	325	345	UUUGGAUUGAAGGGAGCUCUA	UCGAGUUCUCUUAGAUUUGAC	Translation
BnWOX38	bna-miR395a	5	1	21	930	950	CUGAAGUGUUUGGGGGAACUC	AUGUUCCUCCAACUACUUCAA	Translation
BnWOX38	bna-miR395b	5	1	21	930	950	CUGAAGUGUUUGGGGGAACUC	AUGUUCCUCCAACUACUUCAA	Translation
BnWOX38	bna-miR395c	5	1	21	930	950	CUGAAGUGUUUGGGGGAACUC	AUGUUCCUCCAACUACUUCAA	Translation
BnWOX38	bna-miR395d	5	1	21	930	950	CUGAAGUGUUUGGGGGGACUC	AUGUUCCUCCAACUACUUCAA	Translation
BnWOX38	bna-miR395e	5	1	21	930	950	CUGAAGUGUUUGGGGGGACUC	AUGUUCCUCCAACUACUUCAA	Translation
BnWOX38	bna-miR395f	5	1	21	930	950	CUGAAGUGUUUGGGGGGACUC	AUGUUCCUCCAACUACUUCAA	Translation
BnWOX38	bna-miR6036	5	1	24	940	963	AUAGUACUAGUACUUGCAUGAUCA	AACUACUUCAACUACUACUACUAU	Cleavage
BnWOX41	bna-miR860	5	1	21	177	197	UCAAUACAUUGGACUACAUAU	AUAUGCAGACCCAAGUAUUGG	Translation
BnWOX41	bna-miR2111a-5p	5	1	21	65	85	UAAUCUGCAUCCUGAGGUUUA	AAACUCUGAGGAAACAGAUUG	Translation
BnWOX41	bna-miR2111b-5p	5	1	21	65	85	UAAUCUGCAUCCUGAGGUUUA	AAACUCUGAGGAAACAGAUUG	Translation
BnWOX41	bna-miR2111d	5	1	21	65	85	UAAUCUGCAUCCUGAGGUUUA	AAACUCUGAGGAAACAGAUUG	Translation
BnWOX48	bna-miR172a	5	1	21	475	495	AGAAUCUUGAUGAUGCUGCAU	GAGAGGAGUUAUGGAGAUUCU	Translation
BnWOX48	bna-miR172d	5	1	21	475	495	AGAAUCUUGAUGAUGCUGCAG	GAGAGGAGUUAUGGAGAUUCU	Translation
BnWOX49	bna-miR2111a-5p	5	1	21	206	226	UAAUCUGCAUCCUGAGGUUUA	AAACUCUGAGGAAGCAGAUUG	Translation
BnWOX49	bna-miR2111b-5p	5	1	21	206	226	UAAUCUGCAUCCUGAGGUUUA	AAACUCUGAGGAAGCAGAUUG	Translation
BnWOX49	bna-miR2111d	5	1	21	206	226	UAAUCUGCAUCCUGAGGUUUA	AAACUCUGAGGAAGCAGAUUG	Translation
BnWOX49	bna-miR2111c	5	1	21	205	226	UAAUCUGCAUCCU-GGGGUUUA	GAAACUCUGAGGAAGCAGAUUG	Translation
BnWOX50	bna-miR164a	5	1	21	115	135	UGGAGAAGCAGGGCACGUGCA	AGCCCUUGCUCUCCUUCUUCU	Translation
BnWOX50	bna-miR164b	5	1	21	115	135	UGGAGAAGCAGGGCACGUGCG	AGCCCUUGCUCUCCUUCUUCU	Translation
BnWOX50	bna-miR164c	5	1	21	115	135	UGGAGAAGCAGGGCACGUGCG	AGCCCUUGCUCUCCUUCUUCU	Translation
BnWOX50	bna-miR164d	5	1	21	115	135	UGGAGAAGCAGGGCACGUGCG	AGCCCUUGCUCUCCUUCUUCU	Translation
BnWOX51	bna-miR6036	5	1	24	823	846	AUAGUACUAGUACUUGCAUGAUCA	UUGUACUGCAACUACUGUUAUUAU	Cleavage
BnWOX52	bna-miR2111a-5p	5	1	21	465	485	UAAUCUGCAUCCUGAGGUUUA	UCAGCCUCUGGAUGCGGCUAA	Cleavage
BnWOX52	bna-miR2111b-5p	5	1	21	465	485	UAAUCUGCAUCCUGAGGUUUA	UCAGCCUCUGGAUGCGGCUAA	Cleavage
BnWOX52	bna-miR2111d	5	1	21	465	485	UAAUCUGCAUCCUGAGGUUUA	UCAGCCUCUGGAUGCGGCUAA	Cleavage
BnWOX57	bna-miR6029	5	1	21	719	739	UGGGGUUGUGAUUUCAGGCUU	UUGUCUCAAAUCACGGUUUCG	Cleavage
BnWOX57	bna-miR6035	5	1	21	67	87	UGGAGUAGAAAAUGCAGUCGU	CCAAUAGCACUUUCUACUACA	Cleavage
BnWOX58	bna-miR860	5	1	21	1517	1537	UCAAUACAUUGGACUACAUAU	UAAUUUGGUCAAAAAUAUUGA	Translation
