# Supplementary material for: Global Analysis of WOX Transcription Factor Gene Family in Brassica napus Reveals Their Stress- and Hormone-Responsive Patterns
Source: Int J Mol Sci. 2018 Nov 5;19(11):3470. doi: 10.3390/ijms19113470 (PMC6274733; doi:10.3390/ijms19113470)
Supplement: Supplementary file 1 [file ijms-19-03470-s001.zip › ijms-372054-SI/Table S5.xlsx]

## Sheet: TableS5
Table S5. Duplication pairs for WOX genes in B. napus, B. rape and B. oleracea
Genone ID.	Name	Chromosome	Genone ID.	Name	Chromosome
Whole genomes duplication
BnaA06g14590D	BnWOX14	chrA06	Brara.F01475.1.v1.3	BrWOX15	A06
BnaA07g11310D	BnWOX17	chrA07	Brara.F01475.1.v1.3	BrWOX15	A06
BnaA01g34040D	BnWOX02	chrA01	Brara.A03817.1.v1.3	BrWOX02	A01
BnaA05g32800D	BnWOX13	chrA05	Brara.E03497.1.v1.3	BrWOX14	A05
BnaA10g16970D	BnWOX24	chrA10	Brara.J01777.1.v1.3	BrWOX25	A10
BnaA02g24210D	BnWOX04	chrA02	Brara.B02865.1.v1.3	BrWOX06	A02
BnaC02g32050D	BnWOX37	chrC02	Bol022811	BoWOX14	C02
BnaA01g01910D	BnWOX01	chrA01	Brara.A00282.1.v1.3	BrWOX01	A01
BnaA08g14960D	BnWOX19	chrA08	Brara.H01647.1.v1.3	BrWOX19	A08
BnaC01g03050D	BnWOX31	chrC01	Bol029067	BoWOX22	C01
BnaC07g45680D	BnWOX49	chrC07	Bol018704	BoWOX10	C06
BnaA03g22070D	BnWOX06	chrA03	Brara.C02400.1.v1.3	BrWOX08	A03
BnaC04g39860D	BnWOX42	chrC04	Bol033227	BoWOX25	C04
BnaA10g24790D	BnWOX25	chrA10	Brara.J02640.1.v1.3	BrWOX26	A10
BnaA05g27750D	BnWOX12	chrA05	Brara.E02947.1.v1.3	BrWOX13	A05
BnaC02g02200D	BnWOX33	chrC02	Bol024490	BoWOX16	C02
BnaC05g41930D	BnWOX45	chrC05	Bol005895	BoWOX03	C05
BnaC09g49730D	BnWOX54	chrC09	Bol044014	BoWOX30	C09
BnaA05g22250D	BnWOX11	chrA05	Brara.E02392.1.v1.3	BrWOX12	A05
BnaC03g40380D	BnWOX40	chrC03	Bol022905	BoWOX15	C03
BnaC05g25380D	BnWOX44	chrC05	Bol043226	BoWOX29	C06
BnaA05g18600D	BnWOX10	chrA05	Brara.E01873.1.v1.3	BrWOX11	A05
BnaA08g04100D	BnWOX18	chrA09	Brara.H00431.1.v1.3	BrWOX18	A08
BnaC08g39150D	BnWOX51	chrC08	Bol031538	BoWOX23	C08
BnaA09g45340D	BnWOX22	chrA09	Brara.I04956.1.v1.3	BrWOX23	A09
BnaC09g34650D	BnWOX52	chrC09	Bol017313	BoWOX09	C09
BnaA02g07100D	BnWOX03	chrA02	Brara.B01104.1.v1.3	BrWOX05	A02
BnaA10g12360D	BnWOX23	chrA10	Brara.J01310.1.v1.3	BrWOX24	A10
BnaC02g10040D	BnWOX36	chrC02	Bol015487	BoWOX07	C02
BnaA10g16970D	BnWOX24	chrA10	Brara.J01777.1.v1.3	BrWOX25	A10
BnaC02g07490D	BnWOX34	chrC02	Bol021367	BoWOX13	C02
BnaC09g40100D	BnWOX53	chrC09	Bol019774	BoWOX12	C09
Segemental duplication
BnaC07g15200D	BnWOX48	chrC04	BnaA07g11310D	BnWOX17	chrA07
BnaC08g04810D	BnWOX50	chrC08	BnaA08g04100D	BnWOX18	chrA09
BnaA04g16520D	BnWOX08	chrA04	BnaC04g39860D	BnWOX42	chrC04
BnaC03g26450D	BnWOX39	chrC03	BnaA03g22070D	BnWOX06	chrA03
BnaC03g62360D	BnWOX41	chrC03	BnaA08g14960D	BnWOX19	chrA08
BnaA03g53400D	BnWOX07	chrA03	BnaC07g45680D	BnWOX49	chrC07
BnaC05g48100D	BnWOX46	chrC05	BnaA05g32800D	BnWOX13	chrA05
BnaC01g40590D	BnWOX32	chrC01	BnaA01g34040D	BnWOX02	chrA01
Segemental exchange
BnaA08g04100D	BnWOX18	chrA09	Brara.H00431.1.v1.3	BrWOX18	A08
BnaA07g11310D	BnWOX17	chrA07	Brara.F01475.1.v1.3	BrWOX15	A06
BnaC07g45680D	BnWOX49	chrC07	Bol029067	BoWOX22	C01
BnaC05g25380D	BnWOX44	chrC05	Bol043226	BoWOX29	C06
