# Supplementary material for: Global Analysis of WOX Transcription Factor Gene Family in Brassica napus Reveals Their Stress- and Hormone-Responsive Patterns
Source: Int J Mol Sci. 2018 Nov 5;19(11):3470. doi: 10.3390/ijms19113470 (PMC6274733; doi:10.3390/ijms19113470)
Supplement: Supplementary file 1 [file ijms-19-03470-s001.zip › ijms-372054-SI/Table S6.xlsx]

## Sheet: TableS6
Table S6. Synteny relationship of WOX genes across Arabidopsis, B. rapa, and B. oleracea
Arabidopsis	B. rapa			B. oleracea
AtWOX13	BrWOX01	BrWOX27	BrWOX19	BoWOX22	BoWOX10	BoWOX08
AtWOX11	Bra036445	BrWOX14		BoWOX01	BoWOX02
AtWOX2	BrWOX24	BrWOX05		BoWOX09	BoWOX07
AtWOX8	BrWOX06			BoWOX14
AtWOX3	BrWOX22	BrWOX08		BoWOX25	BoWOX24
AtWOX13	BrWOX01	BrWOX27	BrWOX19
AtWOX3	BrWOX22	BrWOX08		BoWOX25	BoWOX24
AtWOX9	BrWOX10	BrWOX07		BoWOX20	BoWOX26
AtWOX4	BrWOX18	BrWOX11		BoWOX27	BoWOX29
AtWOX1	BrWOX12	BrWOX09		BoWOX06	BoWOX15
AtWOX5	BrWOX13			BoWOX03
AtWOX11	BrWOX02	BrWOX14		BoWOX02	BoWOX01
AtWUS1	BrWOX17	BrWOX20	BrWOX16	BoWOX04	BoWOX05
AtWUS1	BrWOX17	BrWOX20	BrWOX16	BoWOX04	BoWOX05
AtWOX4	BrWOX18	BrWOX11		BoWOX27	BoWOX29
AtWOX13	BrWOX01	BrWOX27	BrWOX19	BoWOX22	BoWOX10	BoWOX08
AtWUS1	BrWOX17	BrWOX20	BrWOX16	BoWOX04	BoWOX05
AtWOX6	BrWOX21			BoWOX11
AtWOX2	BrWOX24	BrWOX05		BoWOX09	BoWOX07
AtWOX12	BrWOX25	BrWOX04		BoWOX12	BoWOX13
AtWOX7	BrWOX26	BrWOX03		BoWOX30	BoWOX16
AtWOX13	BrWOX01	Br017721	BrWOX19	BoWOX22	BoWOX10	BoWOX08
AtWOX11	BrWOX02	BrWOX14		BoWOX02	BoWOX01
AtWOX7	BrWOX26	BrWOX03		BoWOX30	BoWOX16
AtWOX12	BrWOX25	BrWOX04		BoWOX12	BoWOX13
AtWOX2	BrWOX24	BrWOX05		BoWOX09	BoWOX07
AtWOX8		BrWOX06		BoWOX14
AtWOX9	BrWOX10	BrWOX07		BoWOX20	BoWOX26
AtWOX3	BrWOX22	BrWOX08		BoWOX25	BoWOX24
AtWOX1	BrWOX12	BrWOX09		BoWOX06	BoWOX15
AtWOX3	BrWOX22	BrWOX08		BoWOX25	BoWOX24
AtWOX4	BrWOX18	BrWOX11		BoWOX27	BoWOX29
AtWOX5	BrWOX13			BoWOX03
AtWOX11	BrWOX02	BrWOX14		BoWOX02	BoWOX01
AtWOX13	BrWOX01	BrWOX27	BrWOX19	BoWOX22	BoWOX10	BoWOX08
AtWOX4	BrWOX18	BrWOX11		BoWOX27	BoWOX29
AtWOX2	BrWOX24	BrWOX05		BoWOX09	BoWOX07
AtWOX12	BrWOX25	BrWOX04		BoWOX12	BoWOX13
AtWOX7	BrWOX26	BrWOX03		BoWOX30	BoWOX16
