# Supplementary material for: Global Analysis of WOX Transcription Factor Gene Family in Brassica napus Reveals Their Stress- and Hormone-Responsive Patterns
Source: Int J Mol Sci. 2018 Nov 5;19(11):3470. doi: 10.3390/ijms19113470 (PMC6274733; doi:10.3390/ijms19113470)
Supplement: Supplementary file 1 [file ijms-19-03470-s001.zip › ijms-372054-SI/Table S7.xlsx]

## Sheet: TableS7
Table S7. List of interaction proteins in Arabidopsis and B. napus
Clade	AtWOX genes	Ortholog of AtWOX genes in B. napus	Interaction proteins of AtWOX genes	GO annotion of interaction proteins	Value	Ortholog of the interaction proteins in B. napus
Ancient clade	AT1G20710.1/AtWOX10	BnaA01g01910D/BnWOX01	AT4G17020.1	nucleotide-excision repair, phosphorylation of RNA polymerase II C-terminal domain, regulation of transcription, DNA-templated, transcription, DNA-templated	0.67
	AT1G20700.1/AtWOX14	BnaA06g14590D/BnWOX14	AT5G46010.1	regulation of transcription, DNA-templated	0.74
		BnaA07g11310D/BnWOX17	AT5G61480.1/PXY	Encodes PXY, a receptor-like kinase essential for maintaining polarity during plant vascular-tissue development.	0.67	BnaA03g40260D	BnaC07g31220D
		BnaC01g03050D/BnWOX31
		BnaC07g15200D/BnWOX48
		BnaC07g45680D/BnWOX49
Intermedieat clade	AT5G17810.1/AtWOX12	BnaA01g34040D/BnWOX02	AT3G62820.1	negative regulation of catalytic activity	0.674	BnaA05g00320D	BnaA09g40170D	BnaC08g32510D
Mordern clade	AT3G18010.1/AtWOX1	BnaA05g22250D/BnWOX11	AT1G65620.1/AS2	required for formation of a symmetric flat leaf lamina, encodes a member of a family of proteins characterized by cysteine repeats and a leucine zipper; involved in KNOX gene regulation. Acts together with ASL1 in proximal-distal symmetry determination. Forms a complex with AS1 that binds to the BP promoter and leads to silencing of BP.	0.67	BnaA02g12180D
		BnaAnng11050D/BnWOX27	AT2G27250.3/CLV3	cell differentiation, cell-cell signaling involved in cell fate commitment, cellular component organization, innate immune response, maintenance of meristem identity, meristem development, multicellular organism development, regulation of meristem structural organization, signal transduction	0.993	BnaA04g15710D	BnaC04g38990D
		BnaC03g40380D/BnWOX40	AT1G62360.1/STM	Class I knotted-like homeodomain protein that is required for shoot apical meristem (SAM) formation during embryogenesis and for SAM function throughout the lifetime of the plant. Functions by preventing incorporation of cells in the meristem center into differentiating organ primordia. It has also been shown to have a role in the specification of flower meristem identity.	0.982	BnaA09g13310D	BnaC04g19580D	BnaC09g13580D
	AT2G17950.1/AtWUS	BnaA07g02390D/BnWOX16	AT1G75820.1/CLV1	Putative receptor kinase with an extracellular leucine-rich domain. Controls shoot and floral meristem size, and contributes to establish and maintain floral meristem identity. Negatively regulated by KAPP (kinase-associated protein phosphatase). CLV3 peptide binds directly CLV1 ectodomain.	0.96	BnaA07g11810D	BnaA07g32120D	BnaA08g22050D	BnaC06g36500D
		BnaA09g09400D/BnWOX20	AT1G65380.1/CLV2	Receptor-like protein containing leucine-rich repeats. Regulates both meristem and organ development in Arabidopsis.	0.924	BnaA02g12070D	BnaC02g45200D
		BnaC07g06960D/BnWOX47	AT4G18960.1/AG	Floral homeotic gene encoding a MADS domain transcription factor. Specifies floral meristem and carpel and stamen identity. Binds CArG box sequences. It is the only C function gene. It interacts genetically with the other homeotic genes to specify the floral organs.	0.916	BnaA01g09760D	BnaA03g43820D	BnaC01g11460D	BnaC03g62970D	BnaC07g35640D	BnaC07g49900D
			AT4G36920.1/AP2	Encodes a floral homeotic gene, a member of the AP2/EREBP (ethylene responsive element binding protein) class of transcription factors and is involved in the specification of floral organ identity, establishment of floral meristem identity, suppression of floral meristem indeterminancy, and development of the ovule and seed coat. AP2 also has a role in controlling seed mass. Dominant negative all…	0.903	BnaA03g53830D	BnaA07g12050D	BnaC01g01710D	BnaC07g16190D
			AT5G61850.1/LFY	Encodes transcriptional regulator that promotes the transition to flowering.Involved in floral meristem development. LFY is involved in the regulation of AP3 expression, and appears to bring the F-box protein UFO to the AP3 promoter. Amino acids 46-120 define a protein domain that mediates self-interaction.	0.879	BnaCnng24550D
			AT5G43810.1/AGO10	Encodes Argonaute10, a member of the EIF2C (elongation initiation factor 2c)/ Argonaute class of proteins. Required to establish the central-peripheral organization of the embryo apex. Along with WUS and CLV genes, controls the relative organization of central zone and peripheral zone cells in meristems. Acts in embryonic provascular tissue potentiating WUSCHEL function during meristem developmen…	0.87	BnaA06g36540D	BnaA09g16610D	BnaC07g17330D	BnaCnng19690D
			AT4G08150.1/KNAT1	A member of class I knotted1-like homeobox gene family (together with KNAT2). Similar to the knotted1 (kn1) homeobox gene of maize. Normally expressed in the peripheral and rib zone of shoot apical meristem but not in the leaf primordia. It is also expressed in the fourth floral whorl, in the region that would become style, particularly in the cell surrounding the transmitting tissue. No expressi…	0.866	BnaA03g23610D	BnaC03g28030D
			AT5G05490.1/SYN1	Encodes a RAD21-like gene essential for meiosis. Encodes a 627 a.a. protein that is slightly longer in the N-terminus than SYN1 BP5.	0.862	BnaA10g24980D	BnaAnng01340D	BnaC02g02290D	BnaC09g49900D
	AT2G28610.1/AtWOX3	BnaC03g26450D/BnWOX39	AT1G32380.1/PRS2	Encodes a P-dependent phosphoribosyl pyrophosphate (PRPP) synthase	0.671	BnaA05g08630D	BnaA09g24370D	BnaC04g09710D	BnaC05g28770D	BnaC05g24530D
		BnaC04g39860D/BnWOX42
		BnaA03g22070D/BnWOX06
		BnaA04g16520D/BnWOX08
	AT1G46480.1/AtWOX4	BnaC09g34650D/BnWOX52	AT5G05160.1/RUL1	Encodes a receptor-like kinase that activates secondary growth, the production of secondary vascular tissues.	0.839	BnaA01g17760D	BnaA08g30290D	BnaC01g21050D	BnaCnng18830D
		BnaA02g07100D/BnWOX03	AT3G24770.1/CLE41	Belongs to a large gene family, called CLE for CLAVATA3/ESR-related, encoding small peptides with conserved carboxyl termini. The C-terminal 12 amino acid sequence of CLE41 is identical to that of a dodeca peptide (TDIF, tracheary element differentiation inhibitory factor) isolated from Arabidopsis and functions as a suppressor of plant stem cell differentiation. TDIF sequence is also identical t…	0.806	BnaA03g37580D	BnaA07g05270D	BnaC03g44760D
			AT4G13195.1/CLE44	Belongs to a large gene family, called CLE for CLAVATA3/ESR-related, encoding small peptides with conserved carboxyl termini. The C-terminal 12 amino acid sequence of CLE44 is identical to that of a dodeca peptide (TDIF, tracheary element differentiation inhibitory factor) isolated from Arabidopsis and functions as a suppressor of plant stem cell differentiation. TDIF sequence is also identical t…	0.741	BnaA03g37580D	BnaA07g05270D
			AT2G45160.1/SCL27	Belongs to one of the LOM (LOST MERISTEMS) genes: AT2G45160 (LOM1), AT3G60630 (LOM2) and AT4G00150 (LOM3). LOM1 and LOM2 promote cell differentiation at the periphery of shoot meristems and help to maintain their polar organization.	0.678	BnaA03g21080D	BnaA04g01210D	BnaC03g25140D	BnaC04g22080D
			AT4G36710.1/HAM4	GRAS family transcription factor;(source:Araport11)cell differentiation, regulation of shoot system development, regulation of transcription, DNA-templated, transcription, DNA-templated	0.66	BnaA01g01120D	BnaA03g53550D	BnaC01g02150D	BnaC07g03310D	BnaC07g46190D
	AT3G11260.1/AtWOX5	BnaC05g41930D/BnWOX45	AT5G12990.1/CLE40	cell fate specification, multicellular organism development, signal transduction	0.91	BnaA02g01350D	BnaA03g04120D	BnaA10g20280D	BnaC02g04440D	BnaC03g05710D	BnaC09g44090D
		BnaC09g49730D/BnWOX54	AT2G27250.3/CLV3	cell differentiation, cell-cell signaling involved in cell fate commitment, cellular component organization, innate immune response, maintenance of meristem identity, meristem development, multicellular organism development, regulation of meristem structural organization, signal transduction	0.837	BnaA04g15710D	BnaC04g38990D
		BnaA05g27750D/BnWOX12	AT3G54220.1/SCR	Encodes a member of a novel family having similarity to DNA binding proteins containing basic-leucine zipper regions; scr is expressed in cortex/endodermal initial cells and in the endodermal cell lineage. Regulates the radial organization of the root. Is required cell-autonomously for distal specification of the quiescent center, which in turn regulates stem cell fate of immediately surrounding …	0.805	BnaA09g34140D	BnaC08g25070D
		BnaA10g24790D/BnWOX25	AT4G37650.1/SHR	Involved in radial organization of the root and shoot axial organs. Essential for normal shoot gravitropism. The protein moves in a highly specific manner from the cells of the stele in which it is synthesized outward. Movement requires sequences within the GRAS and VHIID domains. SHORT-ROOT forms a network in combination with JACKDAW, BLUEJAY AND SCARECROW to regulate tissue patterning through a…	0.74	BnaA08g15740D	BnaC03g61310D	BnaC07g46670D
		BnaAnng01480D/BnWOX26	AT3G20840.1/PLT1	Encodes a member of the AINTEGUMENTA-like (AIL) subclass of the AP2/EREBP family of transcription factors and is essential for quiescent center (QC) specification and stem cell activity. It is a key effector for establishment of the stem cell niche during embryonic pattern formation. It is transcribed in response to auxin accumulation and is dependent on auxin response transcription factors.	0.731	BnaA01g36720D	BnaA05g20050D	BnaC05g31430D
		BnaC02g02200D/BnWOX33	AT1G75820.1/CLV1	Putative receptor kinase with an extracellular leucine-rich domain. Controls shoot and floral meristem size, and contributes to establish and maintain floral meristem identity. Negatively regulated by KAPP (kinase-associated protein phosphatase). CLV3 peptide binds directly CLV1 ectodomain.	0.71	BnaA07g11810D	BnaA07g32120D	BnaA08g22050D	BnaC06g36500D
			AT5G60810.1/RGF1	Encodes a root meristem growth factor (RGF). Belongs to a family of functionally redundant homologous peptides that are secreted, tyrosine-sulfated, and expressed mainly in the stem cell area and the innermost layer of central columella cells. RGFs are required for maintenance of the root stem cell niche and transit amplifying cell proliferation. Members of this family include: At5g60810 (RGF1), …	0.699	BnaAnng06590D
			AT1G04020.1/BARD1	Encodes a protein containing two tandem BRCA1 C-Terminal (BRCT) domains, which function in phosphorylation-dependent protein-protein interactions. Loss of function mutations cause defects in meristem organization due to failure to repress WUS. BARD1 binds to WUS promoter and over expression of BARD reduces the extent of WUS expression.	0.686	BnaA06g36360D	BnaA09g50720D	BnaC07g17620D	BnaC08g43680D
			AT1G15750.1/TPL	Encodes a protein with several WD40 repeats at the C-terminus and predicted protein-protein interaction domains at the N-terminus. Together with the TOPLESS-RELATED PROTEINS (TPRs), it is thought to be involved in transcriptional repression of root-promoting genes in the top half of the embryo during the transition stage of embryogenesis. It can also interact with IAA12 through the EAR domain of …	0.678	BnaA06g10370D	BnaA07g19900D	BnaA09g56690D	BnaC05g11960D	BnaC06g19200D	BnaC08g38720D
			AT4G13195.1/CLE44	Belongs to a large gene family, called CLE for CLAVATA3/ESR-related, encoding small peptides with conserved carboxyl termini. The C-terminal 12 amino acid sequence of CLE44 is identical to that of a dodeca peptide (TDIF, tracheary element differentiation inhibitory factor) isolated from Arabidopsis and functions as a suppressor of plant stem cell differentiation. TDIF sequence is also identical t…	0.67	BnaA03g37580D	BnaA07g05270D
	AT2G01500.1/AtWOX6	BnaC02g02200D/BnWOX33	AT5G60940.1	Cul4-RING E3 ubiquitin ligase complex, cytoplasm, heterotrimeric G-protein complex, mRNA cleavage stimulating factor complex	0.737	BnaA03g39850D	BnaC07g49820D
		BnaAnng01480D/BnWOX26	AT1G71800.1/CSTF64	RNA 3′-end–processing factor of antisense FLC transcript. Mediates silencing of the floral repressor gene FLC.	0.731
		BnaA10g24790D/BnWOX25	AT1G17760.1/CSTF77	Encodes a homolog of the mammalian protein CstF77, a polyadenylation factor subunit. RNA 3′-end–processing factor of antisense FLC transcript. Mediates silencing of the floral repressor gene FLC.	0.67	BnaA08g22960D	BnaC08g17530D
		BnaC05g41930D/BnWOX45
		BnaC09g49730D/BnWOX54
		BnaA05g27750D/BnWOX12
	AT5G05770.1/AtWOX7	BnaC02g02200D/BnWOX33	AT1G68670.1	HHO2 is a HRS1 homolog. Induced in roots by low Pi and is likely involved in maintaining phosphate homeostasis. It is target of PHR1.	0.746	BnaA02g35660D	BnaA07g27330D	BnaA07g37120D	BnaC02g18390D	BnaC06g30320D
		BnaAnng01480D/BnWOX26	AT4G22770.1	regulation of transcription, DNA-templated, transcription, DNA-templated	0.674	BnaA01g12480D	BnaA02g21540D	BnaA03g45520D	BnaC01g14210D	BnaC07g37560D
		BnaA10g24790D/BnWOX25	AT5G20710.1/BGAL7	carbohydrate metabolic process	0.673	BnaA10g14780D
		BnaA05g27750D/BnWOX12
		BnaC05g41930D/BnWOX45
		BnaC09g49730D/BnWOX54
