# Supplementary material for: Global Analysis of WOX Transcription Factor Gene Family in Brassica napus Reveals Their Stress- and Hormone-Responsive Patterns
Source: Int J Mol Sci. 2018 Nov 5;19(11):3470. doi: 10.3390/ijms19113470 (PMC6274733; doi:10.3390/ijms19113470)
Supplement: Supplementary file 1 [file ijms-19-03470-s001.zip › ijms-372054-SI/Table S8.xlsx]

## Sheet: TableS8
Table S8. Similarity of orthologous gene pairs in B.napus, B. oleracea and B. rapa
Clade	Orthologous pairs		Protein sequence				DNA sequence		Promoter sequence		Expression level	Differentiation of expression profile
			BD domain		full length		Full length		1500bp
			Identity	Similarity	Identity	Similarity	Identity	Similarity	Identity	Similarity
Ancient clade	BnWOX14	BrWOX15	1	1	0.995	0.995	0.845	0.861	0.538	0.696	similiar	0.2
	BnWOX01	BrWOX01	1	1	0.992	0.992	0.864	0.869	0.842	0.907	divergent
	BnWOX19	BrWOX19	0.984	1	0.917	0.937	0.968	0.973	0.997	0.998	similiar
	BnWOX17	BrWOX15	0.667	0.778	0.453	0.532	0.379	0.38	0.08	0.081	different
	BnWOX49	BoWOX10	1	1	0.989	0.992	0.793	0.798	0.767	0.817	divergent
	BnWOX31	BoWOX22	1	1	0.992	1	0.874	0.874	0.909	0.951	divergent
Intermediate clade	BnWOX24	BrWOX25	0.984	0.984	0.989	0.996	0.935	0.935	0.988	0.993	divergent	0.2
	BnWOX37	BoWOX14	1	1	1	1	0.826	0.826	0.894	0.944	similiar
	BnWOX02	BrWOX02	1	1	0.56	0.562	0.56	0.561	0.523	0.565	almost same
	BnWOX13	BrWOX14	1	1	0.286	0.287	0.561	0.561	0.941	0.967	different
	BnWOX24	BrWOX25	0.984	0.984	0.989	0.996	0.935	0.935	0.988	0.993	similiar
	BnWOX04	BrWOX06	1	1	0.991	0.997	0.627	0.63	0.885	0.939	almost same
	BnWOX34	BoWOX13	0.984	0.984	0.916	0.947	0.773	0.776	0.671	0.702	different
	BnWOX53	BoWOX12	1	1	1	1	0.508	0.508	0.899	0.945	divergent
Modern clade	BnWOX06	BrWOX08	1	1	0.982	0.987	0.988	0.988	0.775	0.871	different	0.6
	BnWOX25	BrWOX26	0.984	0.984	0.943	0.958	0.936	0.936	0.955	0.967	divergent
	BnWOX12	BrWOX13	0.984	1	0.954	0.964	0.803	0.814	0.807	0.887	different
	BnWOX11	BrWOX12	0.984	0.984	0.991	0.994	0.874	0.877	0.158	0.245	different
	BnWOX10	BrWOX11	1	1	1	1	1	1	0.908	0.952	almost same
	BnWOX18	BrWOX18	1	1	1	1	0.859	0.859	0.763	0.827	divergent
	BnWOX22	BrWOX23	1	1	0.942	0.942	0.836	0.836	0.535	0.617	similiar
	BnWOX23	BrWOX24	0.667	0.683	0.8	0.808	0.964	0.968	0.982	0.987	different
	BnWOX03	BrWOX05	0.54	0.54	0.681	0.685	0.991	0.991	0.76	0.783	different
	BnWOX51	BoWOX23	0.968	0.984	0.845	0.855	0.659	0.674	0.472	0.505	similiar
	BnWOX52	BoWOX09	0.698	0.698	0.824	0.824	0.998	0.998	0.701	0.703	similiar
	BnWOX40	BoWOX15	1	1	0.983	0.994	0.872	0.874	0.795	0.802	different
	BnWOX36	BoWOX07	0.54	0.54	0.772	0.776	0.989	0.989	0.671	0.781	divergent
	BnWOX44	BoWOX29	1	1	1	1	0.879	0.879	0.745	0.745	divergent
	BnWOX42	BoWOX25	1	1	1	1	1	1	1	1	almost same
	BnWOX33	BoWOX16	1	1	1	1	0.996	0.996	0.578	0.608	almost same
	BnWOX45	BoWOX03	1	1	0.995	1	0.835	0.835	0.919	0.927	divergent
	BnWOX54	BoWOX30	1	1	1	1	1	1	0.999	0.999	divergent
Average			0.9365	0.941969	0.899406	0.906875	0.841469	0.843781	0.763906	0.80325
