# Supplementary material for: Global Analysis of WOX Transcription Factor Gene Family in Brassica napus Reveals Their Stress- and Hormone-Responsive Patterns
Source: Int J Mol Sci. 2018 Nov 5;19(11):3470. doi: 10.3390/ijms19113470 (PMC6274733; doi:10.3390/ijms19113470)
Supplement: Supplementary file 1 [file ijms-19-03470-s001.zip › ijms-372054-SI/Table S9.xlsx]

## Sheet: TableS9
Table S9. Similarity of sister pairs of WOX genes in B. napus
Clade	Sister pairs		Protein sequence				DNA sequence		Promoter sequence		Expression level	Differentiation of expression profile
			BD domain		Full length		Full length		1500bp
			Identity	Similarity	Identity	Similarity	Identity	Similarity	Identity	Similarity
Ancient clade	BnWOX49	BnWOX07	0.984	0.984	0.909	0.943	0.887	0.91	0.771	0.833	divergent	0.2
	BnWOX01	BnWOX31	1	1	0.928	0.955	0.758	0.772	0.737	0.826	similiar
	BnWOX48	BnWOX43	1	1	0.995	0.995	0.996	0.996	0.592	0.619	similiar
	BnWOX19	BnWOX41	0.984	1	0.669	0.686	0.677	0.681	0.674	0.705	similiar
	BnWOX14	BnWOX55	0.984	0.984	0.943	0.962	0.369	0.372	0.875	0.911	similiar
Intermediate clade	BnWOX30	BnWOX32	1	1	0.779	0.813	0.619	0.619	0.523	0.552	similiar	0
	BnWOX13	BnWOX46	1	1	0.815	0.873	0.909	0.912	0.855	0.887	almost same
	BnWOX34	BnWOX56	1	1	0.933	0.951	0.813	0.814	0.558	0.595	similiar
	BnWOX24	BnWOX53	0.984	0.984	0.942	0.96	0.822	0.854	0.606	0.651	similiar
	BnWOX04	BnWOX37	1	1	0.981	0.994	0.568	0.57	0.866	0.914	almost same
	BnWOX01	BnWOX31	1	1	0.928	0.955	0.758	0.772	0.737	0.826	almost same
	BnWOX09	BnWOX58	1	1	0.952	0.969	0.889	0.895	0.718	0.824	almost same
Modern clade	BnWOX22	BnWOX51	0.952	1	0.784	0.852	0.787	0.808	0.509	0.568	almost same	0.45
	BnWOX21	BnWOX28	0.81	0.873	0.599	0.599	0.485	0.486	0.826	0.843	almost same
	BnWOX57	BnWOX40	1	1	0.836	0.9	0.649	0.676	0.474	0.508	similiar
	BnWOX03	BnWOX36	1	1	0.839	0.854	0.966	0.967	0.781	0.821	almost same
	BnWOX23	BnWOX52	0.977	0.977	0.971	0.986	0.964	0.966	0.207	0.303	different
	BnWOX08	BnWOX42	0.984	1	0.941	0.966	0.92	0.927	0.695	0.735	almost same
	BnWOX39	BnWOX06	0.984	1	0.92	0.942	0.762	0.772	0.578	0.602	different
	BnWOX20	BnWOX16	1	1	0.805	0.873	0.648	0.654	0.521	0.563	different
	BnWOX44	BnWOX35	0.651	0.667	0.478	0.482	0.406	0.406	0.462	0.488	different
	BnWOX25	BnWOX54	1	1	0.943	0.969	0.91	0.911	0.65	0.687	similiar
	BnWOX26	BnWOX33	1	1	0.963	0.979	0.947	0.951	0.533	0.569	divergent
Average			0.963444	0.972278	0.856056	0.884278	0.767889	0.775556	0.616611	0.663111
